# Supplementary material for: Label-free morpho-molecular phenotyping of living cancer cells by combined Raman spectroscopy and phase tomography
Source: Commun Biol. 2024 Jun 29;7:785. doi: 10.1038/s42003-024-06496-9 (PMC11217291; doi:10.1038/s42003-024-06496-9)
Supplement: Supplementary file 4 — Supplementary Data [file 42003_2024_6496_MOESM4_ESM.xlsx]

## Sheet: Raman Spectra HT29 RKO T84
	NON-STANDARDIZED DATA																STANDARDIZED DATA
Raman Shift [cm-1]	HT29	HT29	HT29	HT29	HT29	RKO	RKO	RKO	RKO	RKO	T84	T84	T84	T84	T84		Raman Shift [cm-1]	HT29	HT29	HT29	HT29	HT29	RKO	RKO	RKO	RKO	RKO	T84	T84	T84	T84	T84
607.84	0.02034	0.01484	0.00453	0.01396	0.01784	0.01282	0.01858	0.00952	0.01924	0.01856	0.01469	0.00616	0.00484	0.01487	0.00701		607.84	0.99009	1.18066	1.32918	1.78762	1.82532	1.11232	2.85038	0.78436	1.95578	2.08354	1.21022	0.43006	0.24665	0.81896	0.76318	Raman
609.51	0.01892	0.01422	0.00509	0.01365	0.01713	0.01224	0.018	0.00901	0.01807	0.01755	0.01516	0.00732	0.00936	0.01416	0.00642		609.51	0.86514	1.0915	1.55497	1.73053	1.71999	1.02736	2.73945	0.70625	1.79096	1.93223	1.26694	0.61115	0.77662	0.73912	0.63702
611.18	0.01726	0.01337	0.00547	0.013	0.01621	0.01141	0.01725	0.0084	0.01686	0.01653	0.01525	0.008	0.01292	0.0133	0.00583		611.18	0.71888	0.97034	1.70737	1.61104	1.58217	0.90406	2.59532	0.61206	1.6212	1.78093	1.2779	0.71692	1.19425	0.64273	0.51095
612.85	0.01539	0.01231	0.00563	0.01219	0.01496	0.01041	0.01632	0.00771	0.01554	0.01545	0.01489	0.00834	0.01564	0.01226	0.00516		612.85	0.5543	0.81744	1.77321	1.46383	1.39732	0.75649	2.41799	0.50597	1.43455	1.61946	1.23455	0.77075	1.5122	0.52562	0.36544
614.52	0.01324	0.01094	0.00564	0.011	0.01334	0.00904	0.01512	0.0068	0.01392	0.01436	0.01378	0.00828	0.01878	0.01075	0.00441		614.52	0.36454	0.6209	1.7785	1.24767	1.15654	0.55244	2.18749	0.36543	1.20605	1.45605	1.10063	0.7608	1.88126	0.3557	0.2053
616.18	0.01092	0.00949	0.00557	0.00992	0.01163	0.0076	0.01401	0.00598	0.01227	0.01329	0.01323	0.00801	0.02008	0.00942	0.00358		616.18	0.15998	0.41326	1.7471	1.04971	0.90271	0.34001	1.9733	0.2386	0.97403	1.29577	1.03464	0.71914	2.0335	0.20592	0.02657
617.85	0.0086	0.00788	0.00511	0.00854	0.00984	0.00614	0.01268	0.0051	0.01042	0.01173	0.01237	0.00702	0.01712	0.00769	0.00261		617.85	-0.04358	0.18152	1.56265	0.79848	0.63799	0.12407	1.71805	0.1031	0.71384	1.06209	0.93095	0.5642	1.68577	0.01045	-0.18105
619.51	0.00671	0.00662	0.00442	0.00759	0.00831	0.00508	0.01162	0.00456	0.00877	0.01001	0.01115	0.0058	0.01256	0.00638	0.00183		619.51	-0.21039	0.000451188	1.28456	0.62468	0.41127	-0.03279	1.51576	0.01895	0.48152	0.80613	0.78367	0.37277	1.15182	-0.13619	-0.34748
621.18	0.00654	0.00612	0.00378	0.00748	0.00771	0.00485	0.01082	0.00478	0.00798	0.00918	0.01038	0.0049	0.00817	0.00584	0.00175		621.18	-0.2255	-0.07149	1.02511	0.60436	0.32261	-0.06641	1.36165	0.05278	0.36962	0.68157	0.69106	0.23324	0.63698	-0.19745	-0.3646
622.84	0.00774	0.00634	0.00309	0.00752	0.00777	0.00522	0.00983	0.00516	0.00799	0.00884	0.00984	0.00433	0.00435	0.00618	0.00223		622.84	-0.12003	-0.0392	0.7467	0.61275	0.33153	-0.01212	1.17159	0.11254	0.37083	0.6309	0.62647	0.14459	0.18995	-0.15951	-0.26145
624.5	0.00912	0.00675	0.00276	0.00733	0.00799	0.00572	0.00884	0.00549	0.00833	0.00894	0.00881	0.00399	0.00236	0.00676	0.00268		624.5	0.00179	0.01962	0.61495	0.57681	0.36399	0.06143	0.9819	0.16301	0.41886	0.64618	0.50222	0.09027	-0.04391	-0.09398	-0.16556
626.16	0.00944	0.00679	0.00264	0.0067	0.00787	0.00582	0.00799	0.00543	0.00827	0.00862	0.00787	0.00404	0.00209	0.00692	0.00292		626.16	0.03005	0.02547	0.5656	0.46326	0.34553	0.07622	0.8183	0.15327	0.41037	0.5971	0.38936	0.09876	-0.07478	-0.07615	-0.11415
627.82	0.0077	0.00577	0.00221	0.00525	0.00689	0.00502	0.00673	0.00454	0.00709	0.00695	0.00575	0.00366	0.00197	0.00609	0.0024		627.82	-0.12279	-0.12106	0.39154	0.19866	0.20037	-0.04154	0.57719	0.01554	0.24418	0.34794	0.13396	0.03991	-0.08987	-0.16978	-0.22561
629.48	0.00471	0.00407	0.00151	0.00349	0.00488	0.00352	0.00552	0.003	0.00475	0.00434	0.00312	0.00215	-0.0004528	0.0041	0.00137		629.48	-0.3866	-0.36507	0.10857	-0.12278	-0.09778	-0.26333	0.3452	-0.22178	-0.0846	-0.04148	-0.18316	-0.19671	-0.37325	-0.39314	-0.44723
631.14	0.00241	0.00255	0.00096967	0.00247	0.00325	0.00223	0.0048	0.00165	0.00288	0.00229	0.00125	0.00069212	-0.00153	0.00214	0.00037055		631.14	-0.58905	-0.58351	-0.11029	-0.30948	-0.33989	-0.45525	0.20686	-0.43054	-0.34835	-0.34899	-0.40814	-0.42453	-0.49895	-0.61389	-0.66134
632.79	0.0012	0.0017	0.00055611	0.00166	0.00203	0.0014	0.00401	0.00068083	0.00175	0.00114	3.0692e-05	-4.1542e-05	-0.0022	0.00070429	-0.000159		632.79	-0.69573	-0.70522	-0.27742	-0.45633	-0.52064	-0.57748	0.05419	-0.57983	-0.50738	-0.5211	-0.55502	-0.53915	-0.57782	-0.77586	-0.77496
634.45	0.00084757	0.00139	0.00056497	0.00132	0.00142	0.00112	0.00341	0.00045426	0.00126	0.00073936	-0.00048314	-0.00035511	-0.00128	6.3975e-05	-0.00025076		634.45	-0.72652	-0.75077	-0.27384	-0.51897	-0.61168	-0.61847	-0.05982	-0.61482	-0.57645	-0.58052	-0.6169	-0.58814	-0.46965	-0.84796	-0.79465
636.1	0.00084931	0.00135	0.00089075	0.00131	0.00135	0.00118	0.00316	0.00066218	0.00128	0.0006973	-0.00011307	0.00036308	0.00103	0.00027398	-9.0641e-05		636.1	-0.72637	-0.75587	-0.14218	-0.52125	-0.62213	-0.60984	-0.10826	-0.58271	-0.57391	-0.5868	-0.57233	-0.47593	-0.19906	-0.82431	-0.76029
637.76	0.00019596	0.00103	0.00069493	0.00085259	0.00111	0.00088547	0.00255	0.00054141	0.00092275	0.0003983	-0.00039059	0.00046365	0.00134	0.0002711	-0.00016797		637.76	-0.7839	-0.80241	-0.22132	-0.60394	-0.65667	-0.65386	-0.22514	-0.60136	-0.62435	-0.63151	-0.60575	-0.46022	-0.16363	-0.82464	-0.77689
639.41	-0.0002464	0.00067743	0.00012103	0.00034211	0.00073044	0.00046956	0.0019	0.00030537	0.00051745	0.00015446	-0.00114	-0.00029401	-0.00057293	0.00040334	-0.00028863		639.41	-0.82285	-0.85245	-0.45325	-0.69706	-0.71352	-0.71542	-0.35079	-0.63781	-0.68145	-0.66796	-0.69616	-0.57859	-0.38733	-0.80975	-0.80277
641.06	0.00022533	0.00065492	-0.00037226	0.00038288	0.00081602	0.00048416	0.00175	0.00028873	0.0009814	0.00089278	-0.00122	-0.00074371	-0.00212	0.00080324	-0.00022471		641.06	-0.78132	-0.85568	-0.65261	-0.68962	-0.70083	-0.71326	-0.37862	-0.64038	-0.61609	-0.55758	-0.70534	-0.64885	-0.56888	-0.76472	-0.78906
642.71	0.00206	0.00131	-0.00043784	0.00113	0.00179	0.00129	0.00181	0.00094621	0.00226	0.00268	-0.00035903	-0.00060349	-0.003	0.0018	0.00048801		642.71	-0.61943	-0.76214	-0.67911	-0.55395	-0.55644	-0.59414	-0.36775	-0.53886	-0.43625	-0.29066	-0.60195	-0.62695	-0.67157	-0.65226	-0.63614
644.36	0.00468	0.00244	0.0001422	0.00251	0.00333	0.0026	0.00215	0.00211	0.00389	0.00456	0.0019	0.00076805	-0.00226	0.00337	0.00155		644.36	-0.38888	-0.59997	-0.4447	-0.30096	-0.32838	-0.40009	-0.3011	-0.35902	-0.2069	-0.00909	-0.32932	-0.41266	-0.58496	-0.47583	-0.4079
646.01	0.00637	0.00332	0.00055281	0.00346	0.00442	0.00356	0.00256	0.00311	0.00459	0.0054	0.00369	0.00205	-0.00184	0.00468	0.00235		646.01	-0.23982	-0.47356	-0.27875	-0.12787	-0.16603	-0.25752	-0.22303	-0.20435	-0.10733	0.11576	-0.11401	-0.2123	-0.53562	-0.32823	-0.23636
647.65	0.0064	0.00335	0.00056575	0.00354	0.00435	0.00365	0.00251	0.00318	0.00427	0.00471	0.00431	0.00211	-0.00251	0.00473	0.00229		647.65	-0.23737	-0.46906	-0.27352	-0.11424	-0.17658	-0.24451	-0.23341	-0.19424	-0.15341	0.01331	-0.04007	-0.2031	-0.61473	-0.32216	-0.24883
649.3	0.00483	0.00271	0.00037203	0.00271	0.00341	0.00296	0.00198	0.00258	0.00314	0.00334	0.0035	0.00177	-0.00275	0.00384	0.00156		649.3	-0.37614	-0.56109	-0.35181	-0.26428	-0.31639	-0.34623	-0.33532	-0.28702	-0.31242	-0.19183	-0.13702	-0.25544	-0.64193	-0.42321	-0.40633
650.94	0.00292	0.00168	0.00023373	0.00139	0.00208	0.00202	0.00143	0.00165	0.00202	0.00189	0.0021	0.00105	-0.0025	0.00232	0.00075554		650.94	-0.54395	-0.70809	-0.40771	-0.50543	-0.51377	-0.4856	-0.43967	-0.42948	-0.47003	-0.40834	-0.30557	-0.36883	-0.61274	-0.59395	-0.57874
652.59	0.00168	0.00092113	0.00028583	0.00066358	0.00121	0.00124	0.00121	0.00087207	0.00122	0.00094285	0.00094884	0.00078594	-0.00117	0.00101	0.00025487		652.59	-0.65356	-0.81746	-0.38665	-0.63842	-0.64269	-0.60092	-0.48293	-0.5503	-0.58283	-0.55009	-0.44445	-0.40987	-0.45736	-0.74132	-0.68616
654.23	0.00145	0.00071213	0.00072019	0.00062819	0.00093647	0.00106	0.00124	0.00068039	0.00106	0.00069754	0.00154	0.00206	0.00151	0.0007907	0.00023152		654.23	-0.67377	-0.84747	-0.21111	-0.64487	-0.68296	-0.62842	-0.47709	-0.5799	-0.60506	-0.58677	-0.37374	-0.21102	-0.14331	-0.76613	-0.69117
655.87	0.00127	0.00058271	0.00063352	0.00056242	0.00072931	0.0008978	0.00118	0.0005893	0.00089433	0.00051217	0.0013	0.00256	0.00309	0.00082052	0.00020227		655.87	-0.68889	-0.86605	-0.24614	-0.65687	-0.71369	-0.65204	-0.48847	-0.59397	-0.62836	-0.61448	-0.40191	-0.13228	0.04228	-0.76277	-0.69745
657.51	0.0009824	0.00043984	0.00027653	0.00031898	0.00054604	0.00079109	0.00094194	0.00064769	0.00072895	0.00066028	0.00079534	0.00242	0.00188	0.00118	0.00012963		657.51	-0.71465	-0.88656	-0.39041	-0.70128	-0.74088	-0.66783	-0.53378	-0.58495	-0.65165	-0.59234	-0.46294	-0.15471	-0.09929	-0.72222	-0.71303
659.14	0.00032884	0.00014344	-0.00034683	-0.00029364	0.00021249	0.00044824	0.00023619	0.00066461	0.00058353	0.000813	-0.00037812	0.00109	-0.00072304	0.001	1.5298e-05		659.14	-0.7722	-0.92911	-0.64233	-0.81303	-0.79036	-0.71858	-0.66923	-0.58234	-0.67214	-0.56951	-0.60425	-0.36286	-0.40492	-0.7425	-0.73756
660.78	-0.00018979	-0.00013939	-0.00098841	-0.00068714	-3.9235e-05	0.00010218	-0.00032229	0.00056423	0.00025374	0.00065142	-0.0012	-0.00051447	-0.00288	0.00046491	-0.00014779		660.78	-0.81787	-0.96972	-0.90162	-0.88481	-0.82771	-0.7698	-0.77641	-0.59784	-0.7186	-0.59366	-0.70324	-0.61304	-0.65713	-0.80281	-0.77256
662.42	-0.00043209	-0.00024284	-0.00122	-0.00063437	-0.00023761	-0.00022477	-0.00042885	0.00038586	7.5613e-05	0.00023176	-0.00155	-0.00186	-0.00432	6.0531e-05	-0.00025371		662.42	-0.83921	-0.98457	-0.99707	-0.87519	-0.85714	-0.8182	-0.79686	-0.62538	-0.74369	-0.65641	-0.74523	-0.8239	-0.82591	-0.84835	-0.79528
664.05	3.0845e-05	-2.675e-05	-0.00079408	8.8415e-05	7.897e-05	-2.0393e-05	3.6258e-05	0.00066687	0.00017027	4.9382e-06	-3.5453e-06	-0.00123	-0.00408	0.00024835	1.5753e-05		664.05	-0.79844	-0.95355	-0.82308	-0.74334	-0.81017	-0.78794	-0.7076	-0.58199	-0.73036	-0.69032	-0.55914	-0.72541	-0.79806	-0.8272	-0.73747
665.68	0.0011	0.00042914	6.9241e-05	0.00105	0.00085227	0.00055883	0.00065575	0.00116	0.00076715	0.00059031	0.00242	0.00094368	-0.00175	0.00091872	0.00039396		665.68	-0.70437	-0.8881	-0.47418	-0.56754	-0.69545	-0.70221	-0.5887	-0.50552	-0.64627	-0.6028	-0.26749	-0.38522	-0.52585	-0.75171	-0.65632
667.31	0.00189	0.00082412	0.00065109	0.00153	0.00137	0.00102	0.00093988	0.00153	0.00132	0.00122	0.00347	0.00284	0.00192	0.00169	0.00081976		667.31	-0.63474	-0.83139	-0.23904	-0.48126	-0.61867	-0.634	-0.53417	-0.44949	-0.56802	-0.50895	-0.14079	-0.08848	-0.09565	-0.66492	-0.56496
668.94	0.00257	0.00096531	0.00079574	0.00149	0.00159	0.00128	0.00111	0.00177	0.00172	0.00198	0.00338	0.00342	0.00397	0.00222	0.00111		668.94	-0.57522	-0.81112	-0.18058	-0.48715	-0.58565	-0.59526	-0.50244	-0.41186	-0.5117	-0.39477	-0.152	0.00109	0.14474	-0.60521	-0.5034
670.57	0.00274	0.00096397	0.00058985	0.00119	0.00157	0.00144	0.00101	0.00171	0.00187	0.00219	0.00263	0.00328	0.00375	0.00236	0.00118		670.57	-0.56024	-0.81131	-0.26379	-0.54224	-0.5885	-0.57131	-0.52133	-0.4203	-0.49087	-0.36386	-0.24148	-0.01965	0.11884	-0.58944	-0.48844
672.2	0.00258	0.00091117	0.00024139	0.00090625	0.0015	0.00149	0.00086836	0.00148	0.00184	0.00212	0.00204	0.00244	0.00202	0.00218	0.00112		672.2	-0.57427	-0.81889	-0.40461	-0.59415	-0.59876	-0.56477	-0.5479	-0.4561	-0.49581	-0.37402	-0.31306	-0.15205	-0.08309	-0.60932	-0.49982
673.83	0.00216	0.00069609	5.2197e-05	0.0006033	0.00113	0.0012	0.00074362	0.00128	0.00132	0.0016	0.0016	0.00152	0.00082564	0.00151	0.0008481		673.83	-0.61093	-0.84977	-0.48107	-0.64941	-0.65445	-0.607	-0.57184	-0.48798	-0.56878	-0.45112	-0.36612	-0.29465	-0.22342	-0.68555	-0.55888
675.46	0.00158	0.00044383	7.3113e-05	0.0004383	0.00091146	0.00085887	0.00056699	0.00108	0.00084918	0.00096589	0.0012	0.00144	0.00139	0.00115	0.00066007		675.46	-0.66242	-0.88599	-0.47262	-0.67951	-0.68667	-0.6578	-0.60574	-0.51894	-0.63472	-0.54665	-0.41472	-0.30763	-0.15705	-0.72539	-0.59923
677.08	0.00088364	0.00022262	0.0001713	0.00034949	0.000478	0.00041111	0.00052734	0.00059485	0.00015942	0.00017412	0.00092486	0.00126	0.0008077	0.00067965	0.00045739		677.08	-0.72335	-0.91775	-0.43294	-0.69571	-0.75097	-0.72408	-0.61335	-0.59311	-0.73189	-0.66502	-0.44734	-0.33582	-0.22552	-0.77863	-0.64271
678.71	0.00085174	0.0001471	0.00054867	0.00053795	0.00039063	0.00029058	0.00092683	0.00058618	-9.2696e-05	-2.8904e-05	0.00178	0.00182	0.00179	0.00064818	0.0005139		678.71	-0.72616	-0.92859	-0.28043	-0.66133	-0.76393	-0.74192	-0.53668	-0.59445	-0.7674	-0.69538	-0.34434	-0.24826	-0.11048	-0.78218	-0.63059
680.33	0.00124	0.00022331	0.00078376	0.00071594	0.00053719	0.0003428	0.00109	0.00054759	9.6504e-05	0.00010079	0.00279	0.00243	0.0023	0.00065742	0.00067953		680.33	-0.69219	-0.91765	-0.18542	-0.62887	-0.74219	-0.73419	-0.5055	-0.60041	-0.74075	-0.67599	-0.22257	-0.15285	-0.05084	-0.78114	-0.59505
681.96	0.00149	0.00023419	0.00083222	0.00069778	0.0006862	0.00048419	0.00099025	0.00053846	0.00022083	0.00048599	0.0033	0.00311	0.00318	0.00098632	0.00074523		681.96	-0.67025	-0.91609	-0.16583	-0.63218	-0.72009	-0.71326	-0.52451	-0.60182	-0.72323	-0.6184	-0.16111	-0.04744	0.0521	-0.7441	-0.58095
683.58	0.00136	0.00015351	0.000527	0.00024751	0.0005447	0.00036663	0.00065317	0.00058147	0.00010317	0.00057804	0.00254	0.00284	0.00248	0.00095758	0.00059537		683.58	-0.68168	-0.92767	-0.28919	-0.71432	-0.74108	-0.73066	-0.5892	-0.59518	-0.73981	-0.60463	-0.25324	-0.08886	-0.02923	-0.74734	-0.61311
685.2	0.00072377	-0.00010902	0.00012727	-0.00014833	0.0001624	2.7879e-05	0.00016649	0.00051433	-0.00012151	0.00017805	0.00146	0.002	0.00127	0.00066459	0.00037009		685.2	-0.73742	-0.96536	-0.45073	-0.78652	-0.79779	-0.7808	-0.6826	-0.60554	-0.77146	-0.66444	-0.38306	-0.21969	-0.17148	-0.78033	-0.66144
686.83	-0.00025031	-0.00054528	-0.00011109	-0.00077856	-0.00039358	-0.00057173	-0.00045202	0.00027387	-0.00096498	-0.0004989	0.00031594	0.0008959	-0.00024243	2.3791e-05	-3.076e-05		686.83	-0.8232	-1.02799	-0.54706	-0.90149	-0.88027	-0.86955	-0.80131	-0.64267	-0.89028	-0.76565	-0.52067	-0.39269	-0.34859	-0.85249	-0.74745
688.45	-0.00128	-0.00107	-0.00028851	-0.00126	-0.00106	-0.00115	-0.00096799	-5.9122e-05	-0.00173	-0.00139	-0.00050144	-3.3283e-05	-0.00126	-0.00064881	-0.00043602		688.45	-0.91348	-1.10341	-0.61876	-0.98891	-0.97892	-0.95513	-0.90033	-0.69409	-0.99773	-0.89947	-0.6191	-0.53786	-0.46757	-0.92823	-0.8344
690.07	-0.0016	-0.00127	-0.00031756	-0.00134	-0.00126	-0.0014	-0.00112	-0.00021378	-0.00185	-0.00156	-0.00054167	-0.0005612	-0.00158	-0.00101	-0.00060618		690.07	-0.94195	-1.13216	-0.6305	-1.00383	-1.00811	-0.99182	-0.92985	-0.71797	-1.01437	-0.9238	-0.62395	-0.62034	-0.50487	-0.96939	-0.87091
691.69	-0.00188	-0.00144	-0.00038153	-0.00156	-0.00135	-0.00152	-0.00123	-0.00050643	-0.00193	-0.00152	-0.00071356	-0.00089008	-0.00189	-0.00107	-0.00071379		691.69	-0.96712	-1.15628	-0.65636	-1.04458	-1.02185	-1.01044	-0.95046	-0.76316	-1.02576	-0.919	-0.64465	-0.67172	-0.54185	-0.97584	-0.89399
693.31	-0.00177	-0.0012	-0.000496	-0.0015	-0.00128	-0.00134	-0.00093206	-0.00034071	-0.00157	-0.00101	-0.00079395	-0.00073126	-0.00187	-0.00093558	-0.00058209		693.31	-0.9571	-1.12262	-0.70262	-1.03254	-1.01249	-0.98312	-0.89344	-0.73757	-0.97592	-0.84227	-0.65433	-0.64691	-0.53955	-0.96052	-0.86574
694.93	-0.00158	-0.00089387	-0.00038218	-0.00107	-0.00109	-0.00102	-0.00022188	-8.8045e-05	-0.0011	-0.00055262	-0.00039747	-0.00061322	-0.00179	-0.00074204	-0.00047649		694.93	-0.94041	-1.07804	-0.65662	-0.95412	-0.98295	-0.93642	-0.75714	-0.69855	-0.90916	-0.77368	-0.60658	-0.62847	-0.52947	-0.93872	-0.84308
696.55	-0.00145	-0.00064968	-8.858e-05	-0.00056551	-0.00092336	-0.00051046	0.00032697	0.00012842	-0.000867	-0.00023549	0.00061617	-2.7671e-05	-0.00037551	-0.00065611	-0.00032469		696.55	-0.92876	-1.04298	-0.53796	-0.86262	-0.95887	-0.86048	-0.6518	-0.66513	-0.87648	-0.72627	-0.48451	-0.53698	-0.36419	-0.92905	-0.81051
698.17	-0.00127	-0.00043343	0.00033879	-0.00013508	-0.00094885	-9.019e-06	0.0007158	0.00043818	-0.00068804	-0.00033193	0.00159	0.00088874	0.00097802	-0.00059563	-0.00012527		698.17	-0.91267	-1.01193	-0.36525	-0.78411	-0.96265	-0.78626	-0.57718	-0.6173	-0.85127	-0.74068	-0.36671	-0.39381	-0.20556	-0.92224	-0.76772
699.79	-0.00097979	-0.00026022	0.00070219	0.00026634	-0.00088558	0.00048689	0.00079547	0.0007612	-0.00046214	-0.00044894	0.00258	0.00157	0.0027	-0.00052025	0.00012479		699.79	-0.88743	-0.98707	-0.21838	-0.71088	-0.95326	-0.71286	-0.56189	-0.56742	-0.81945	-0.75818	-0.24784	-0.28765	-0.0041	-0.91375	-0.71407
701.41	-0.00115	-0.00029567	0.00089398	-7.7595e-05	-0.00104	0.0005193	7.4405e-05	0.00071679	-0.00060284	-0.00082047	0.00233	0.00168	0.00355	-0.00056492	0.00016135		701.41	-0.90261	-0.99215	-0.14087	-0.77362	-0.97679	-0.70806	-0.70028	-0.57428	-0.83927	-0.81373	-0.27785	-0.26947	0.09587	-0.91878	-0.70623
703.03	-0.00153	-0.00038466	0.00063324	-0.00094324	-0.00145	0.00021795	-0.00091232	0.00034582	-0.00076002	-0.00121	0.00080715	0.00088498	0.00197	-0.00066045	1.6736e-05		703.03	-0.93608	-1.00493	-0.24625	-0.93153	-1.03709	-0.75267	-0.88965	-0.63156	-0.86141	-0.87213	-0.46152	-0.39439	-0.08875	-0.92954	-0.73726
704.65	-0.00172	-0.0004062	0.00028835	-0.00126	-0.00153	-0.00027322	-0.00101	-3.9536e-05	-0.00092745	-0.00129	-0.00068074	-0.00018866	-0.00071576	-0.00061451	-0.00027942		704.65	-0.95269	-1.00802	-0.38563	-0.98951	-1.04909	-0.82537	-0.9092	-0.69106	-0.885	-0.8834	-0.6407	-0.56213	-0.40407	-0.92436	-0.8008
706.27	-0.0014	-0.00028171	8.6934e-06	-0.001	-0.00133	-0.00039462	-0.00067948	-0.00018303	-0.00071086	-0.00113	-0.00038024	-0.00062262	-0.00196	-0.00040468	-0.00027129		706.27	-0.92408	-0.99015	-0.49865	-0.94205	-1.01986	-0.84334	-0.84496	-0.71322	-0.85448	-0.86006	-0.60451	-0.62993	-0.54997	-0.90074	-0.79905
707.89	-0.00080528	-5.6159e-06	-0.00010188	-0.00056225	-0.00081444	-0.0003505	-0.00031105	8.3016e-05	-0.00027484	-0.00104	0.00049508	-0.00073517	-0.0019	0.00011678	2.0164e-05		707.89	-0.87207	-0.95051	-0.54334	-0.86203	-0.94271	-0.8368	-0.77425	-0.67214	-0.79306	-0.84712	-0.4991	-0.64752	-0.54331	-0.84202	-0.73652
709.5	-0.00024948	0.00018074	-0.00016335	-0.00012795	-0.00032438	-0.00023852	-6.8855e-05	0.00032826	0.00027098	-0.00054358	0.00121	-0.00058736	-0.00187	0.00060334	0.00049481		709.5	-0.82313	-0.92376	-0.56818	-0.78281	-0.87001	-0.82023	-0.72777	-0.63427	-0.71617	-0.77233	-0.41356	-0.62443	-0.53908	-0.78723	-0.63468
711.12	0.00043843	0.00047302	-1.6811e-05	0.00022459	0.00013086	0.00033785	4.4791e-05	0.00064136	0.00103	0.00065319	0.00179	0.00014717	-0.00101	0.00104	0.00111		711.12	-0.76255	-0.8818	-0.50896	-0.7185	-0.80247	-0.73492	-0.70596	-0.58593	-0.60914	-0.5934	-0.34336	-0.50967	-0.43878	-0.7376	-0.50351
712.74	0.00146	0.00090452	0.00015017	0.00063845	0.00064752	0.0009777	-2.3664e-05	0.00094487	0.00196	0.00182	0.00182	0.00050033	-0.00016688	0.00176	0.0018		712.74	-0.6724	-0.81985	-0.44148	-0.643	-0.72582	-0.64021	-0.7191	-0.53906	-0.47761	-0.41834	-0.33961	-0.45449	-0.33974	-0.65655	-0.35424
714.36	0.00264	0.00152	0.00060194	0.00169	0.0012	0.00186	0.00050853	0.00119	0.0031	0.00272	0.00245	0.00136	0.00042299	0.00262	0.00263		714.36	-0.56834	-0.73149	-0.2589	-0.45052	-0.64325	-0.50974	-0.61696	-0.50132	-0.31695	-0.28414	-0.26367	-0.31998	-0.27061	-0.56055	-0.17558
715.98	0.00415	0.00237	0.00108	0.00324	0.00198	0.00296	0.00123	0.0016	0.00451	0.0037	0.00425	0.00257	-0.00043862	0.00377	0.00371		715.98	-0.43563	-0.60999	-0.06384	-0.16889	-0.52834	-0.34624	-0.47911	-0.43809	-0.11896	-0.13789	-0.04704	-0.13115	-0.37159	-0.43058	0.05487
717.6	0.00604	0.00344	0.00182	0.00472	0.00313	0.00412	0.00187	0.0023	0.00612	0.00436	0.00663	0.00398	0.00027466	0.00517	0.00485		717.6	-0.26959	-0.45589	0.23292	0.10127	-0.3579	-0.17456	-0.35559	-0.33019	0.10808	-0.03918	0.23939	0.0885	-0.28799	-0.27341	0.30039
719.22	0.00783	0.00434	0.00248	0.00552	0.0042	0.00512	0.00231	0.0032	0.00746	0.00531	0.00822	0.00555	0.00218	0.00679	0.00582		719.22	-0.11161	-0.32629	0.5009	0.24724	-0.19925	-0.02705	-0.27137	-0.19013	0.29628	0.10215	0.43159	0.33395	-0.06503	-0.091	0.50683
720.84	0.00895	0.00499	0.00272	0.00563	0.00503	0.00576	0.00244	0.00391	0.00831	0.00625	0.00859	0.00668	0.00486	0.00809	0.00627		720.84	-0.01313	-0.23385	0.59676	0.26678	-0.07624	0.06737	-0.24636	-0.08177	0.4166	0.24273	0.47574	0.51063	0.24936	0.05556	0.60501
722.46	0.009	0.00495	0.00253	0.00496	0.00513	0.00542	0.00211	0.00395	0.008	0.00629	0.0077	0.0064	0.00601	0.00812	0.00598		722.46	-0.00852	-0.23953	0.5222	0.14538	-0.06152	0.01803	-0.30972	-0.07434	0.3727	0.24907	0.36877	0.467	0.38394	0.05882	0.5429
724.08	0.00809	0.00447	0.00194	0.00414	0.00467	0.00446	0.00188	0.00338	0.00677	0.00555	0.00587	0.00514	0.00405	0.00731	0.00512		724.08	-0.08851	-0.30758	0.28186	-0.00504	-0.12872	-0.12474	-0.35311	-0.16277	0.19978	0.13803	0.14787	0.27003	0.15391	-0.0315	0.35845
725.7	0.00719	0.00383	0.00124	0.00353	0.00397	0.00356	0.00178	0.00274	0.00536	0.00483	0.00433	0.00334	0.00028464	0.00599	0.00411		725.7	-0.1678	-0.40001	-0.00229	-0.11535	-0.23245	-0.25854	-0.3727	-0.26144	0.000611421	0.03094	-0.03671	-0.01041	-0.28682	-0.18012	0.14059
727.32	0.0069	0.00342	0.001	0.00323	0.00377	0.003	0.00179	0.00231	0.00447	0.00436	0.00424	0.00247	-0.00156	0.00489	0.00347		727.32	-0.19365	-0.45846	-0.09783	-0.16997	-0.26285	-0.34032	-0.37173	-0.32791	-0.12526	-0.03945	-0.04816	-0.14696	-0.50269	-0.30448	0.0034
728.94	0.00664	0.003	0.00089767	0.00274	0.00349	0.00241	0.00149	0.00205	0.00345	0.00358	0.00378	0.00222	-0.00193	0.00397	0.00299		728.94	-0.21606	-0.51844	-0.13938	-0.25888	-0.30373	-0.42866	-0.42779	-0.36774	-0.2686	-0.15568	-0.10384	-0.18594	-0.54695	-0.40818	-0.09871
730.55	0.0057	0.00252	0.00072729	0.00223	0.00314	0.00188	0.00109	0.00182	0.00218	0.00224	0.00278	0.00198	-0.00256	0.00314	0.00256		730.55	-0.29917	-0.58804	-0.20824	-0.35253	-0.35646	-0.50638	-0.50469	-0.40449	-0.44776	-0.35637	-0.22375	-0.22399	-0.6206	-0.50175	-0.19204
732.17	0.00416	0.0017	0.00043578	0.00148	0.0022	0.00104	0.00044712	0.00133	0.00061596	0.00022353	0.00166	0.00084896	-0.0033	0.00215	0.00195		732.17	-0.43526	-0.70578	-0.32605	-0.48925	-0.49498	-0.63166	-0.62874	-0.47933	-0.66757	-0.65764	-0.35867	-0.40002	-0.70721	-0.61275	-0.32253
733.79	0.00248	0.00090821	3.0345e-05	0.00070988	0.00111	0.00011903	-1.5814e-05	0.00072492	-0.00088974	-0.00155	0.00039834	-0.00012968	-0.004	0.00101	0.00114		733.79	-0.5824	-0.81932	-0.4899	-0.62997	-0.65658	-0.76731	-0.71759	-0.57303	-0.87968	-0.92353	-0.51075	-0.55292	-0.78952	-0.74174	-0.49593
735.41	0.00126	0.00028219	-4.3113e-05	0.00014621	0.00035285	-0.00038863	-0.00013402	0.00024665	-0.00173	-0.00232	0.0002114	-0.00070761	-0.00414	1.0045e-05	0.00046387		735.41	-0.68982	-0.90919	-0.51959	-0.73279	-0.76954	-0.84245	-0.74028	-0.64687	-0.99783	-1.03749	-0.53326	-0.64321	-0.80485	-0.85403	-0.64132
737.03	0.00019364	-5.8475e-05	-6.097e-05	-0.00037609	-0.00010063	-0.00072377	-0.00037732	-0.00013021	-0.00206	-0.0023	1.3632e-05	-0.00068346	-0.00358	-0.00061522	0.00011169		737.03	-0.78411	-0.9581	-0.52681	-0.82807	-0.83681	-0.89205	-0.78697	-0.70506	-1.04401	-1.03545	-0.55708	-0.63944	-0.74022	-0.92444	-0.71688
738.64	-0.00045444	-0.0002343	-0.00021023	-0.00095901	-0.00049839	-0.00108	-0.00079262	-0.0005143	-0.0022	-0.00218	-0.00104	-0.00114	-0.00342	-0.00105	-0.0001523		738.64	-0.84117	-0.98334	-0.58713	-0.93441	-0.89582	-0.94494	-0.86668	-0.76437	-1.06431	-1.01694	-0.68379	-0.71127	-0.72102	-0.97307	-0.77352
740.26	-0.00078546	-0.0001954	-0.00035457	-0.00091977	-0.00067982	-0.00121	-0.0007542	-0.00072987	-0.00211	-0.00195	-0.00167	-0.00134	-0.00377	-0.00109	-0.00021395		740.26	-0.87032	-0.97776	-0.64546	-0.92725	-0.92274	-0.96445	-0.8593	-0.79766	-1.05194	-0.98212	-0.76018	-0.74195	-0.76216	-0.97826	-0.78675
741.88	-0.00084784	-0.00013767	-0.00062175	-0.00081105	-0.00074403	-0.00125	-0.00088174	-0.00081503	-0.00198	-0.00183	-0.00193	-0.00211	-0.00416	-0.00131	-0.00020928		741.88	-0.87582	-0.96947	-0.75344	-0.90741	-0.93226	-0.97059	-0.88378	-0.81081	-1.03316	-0.96517	-0.79122	-0.86275	-0.80726	-1.00223	-0.78575
743.49	-0.0006918	-1.5623e-05	-0.0007303	-0.00066126	-0.0005972	-0.00129	-0.0007892	-0.00097831	-0.00177	-0.00154	-0.00195	-0.00278	-0.00457	-0.00141	-0.00022042		743.49	-0.86208	-0.95195	-0.79731	-0.88009	-0.91048	-0.97563	-0.86602	-0.83602	-1.00387	-0.92202	-0.79378	-0.96626	-0.85535	-1.01429	-0.78814
745.11	-0.00060822	0.00011459	-0.00078794	-0.00035694	-0.00043148	-0.00114	-0.00048924	-0.00102	-0.00149	-0.00109	-0.00146	-0.00293	-0.00491	-0.00147	-0.0001368		745.11	-0.85472	-0.93326	-0.8206	-0.82458	-0.8859	-0.95316	-0.80845	-0.84201	-0.96368	-0.85374	-0.73447	-0.9909	-0.8959	-1.02039	-0.7702
746.72	-0.00071028	0.0001656	-0.00081856	-0.00041962	-0.00032804	-0.00109	-0.00051427	-0.00107	-0.00144	-0.00075423	-0.00136	-0.0029	-0.00504	-0.00135	-0.0001348		746.72	-0.8637	-0.92593	-0.83298	-0.83601	-0.87055	-0.94617	-0.81325	-0.85007	-0.95682	-0.80382	-0.72273	-0.98551	-0.91074	-1.0067	-0.76977
748.34	-0.0008038	-2.598e-05	-0.00114	-0.00108	-0.00056943	-0.0013	-0.00086228	-0.00145	-0.00187	-0.00124	-0.00258	-0.00339	-0.00547	-0.00128	-0.00022923		748.34	-0.87194	-0.95344	-0.96171	-0.9556	-0.90636	-0.9776	-0.88005	-0.90877	-1.01772	-0.877	-0.86962	-1.06173	-0.96127	-0.99925	-0.79003
749.95	-0.00102	-0.00020822	-0.00119	-0.00116	-0.00071757	-0.00148	-0.00097548	-0.0017	-0.00213	-0.00188	-0.00341	-0.00341	-0.00564	-0.00133	-0.00027266		749.95	-0.8914	-0.9796	-0.98398	-0.9714	-0.92834	-1.00462	-0.90177	-0.94761	-1.05477	-0.97249	-0.96918	-1.06478	-0.98078	-1.00461	-0.79935
751.56	-0.00145	-0.00042695	-0.0013	-0.00151	-0.00092321	-0.00178	-0.00138	-0.00208	-0.0025	-0.00267	-0.00408	-0.00371	-0.00582	-0.00168	-0.00045745		751.56	-0.92843	-1.011	-1.02783	-1.03504	-0.95885	-1.04864	-0.97929	-1.00537	-1.10615	-1.08957	-1.04986	-1.11182	-1.00185	-1.044	-0.83899
753.18	-0.00161	-0.00053622	-0.00119	-0.00154	-0.00111	-0.00193	-0.00148	-0.00238	-0.00259	-0.003	-0.00427	-0.00377	-0.00581	-0.00204	-0.00057078		753.18	-0.94279	-1.02669	-0.98236	-1.03982	-0.98586	-1.07108	-0.99933	-1.05305	-1.11981	-1.13911	-1.07338	-1.12092	-1.00077	-1.08461	-0.86331
754.79	-0.00215	-0.00071708	-0.00119	-0.00155	-0.00139	-0.00217	-0.00153	-0.00277	-0.00257	-0.00317	-0.00454	-0.00383	-0.00664	-0.00248	-0.00070731		754.79	-0.99044	-1.05265	-0.98151	-1.04134	-1.02758	-1.10594	-1.00867	-1.11247	-1.11635	-1.16554	-1.1059	-1.13131	-1.09795	-1.13427	-0.8926
756.4	-0.00223	-0.00071113	-0.00118	-0.00133	-0.00143	-0.00222	-0.00133	-0.00276	-0.00233	-0.00271	-0.00406	-0.00384	-0.00673	-0.00252	-0.00079949		756.4	-0.99736	-1.0518	-0.98046	-1.00159	-1.03401	-1.113	-0.97008	-1.11157	-1.08201	-1.09635	-1.04708	-1.13259	-1.10908	-1.13872	-0.91238
758.01	-0.00194	-0.00044451	-0.0014	-0.00117	-0.0012	-0.00186	-0.00103	-0.00269	-0.00177	-0.00211	-0.0033	-0.0038	-0.00704	-0.00206	-0.00059601		758.01	-0.97217	-1.01352	-1.06804	-0.97337	-0.99982	-1.06071	-0.91162	-1.10013	-1.00438	-1.00586	-0.95587	-1.12606	-1.14563	-1.08733	-0.86872
759.62	-0.00092423	0.00016339	-0.00134	-0.00079162	-0.00048793	-0.0011	-0.00050572	-0.00202	-0.00075408	-0.00092986	-0.00256	-0.00323	-0.00664	-0.00082419	-0.00014139		759.62	-0.88254	-0.92625	-1.0448	-0.90387	-0.89427	-0.94706	-0.81161	-0.99751	-0.86057	-0.83008	-0.86712	-1.03744	-1.09811	-0.94798	-0.77118
761.23	-0.00022625	0.00071795	-0.00126	-0.00051813	8.3438e-05	-0.00043207	-1.7553e-05	-0.00167	-5.5895e-06	-1.7911e-06	-0.00196	-0.00258	-0.00592	0.0002284	0.00029369		761.23	-0.82108	-0.84663	-1.01118	-0.85398	-0.80951	-0.84888	-0.71792	-0.94305	-0.75513	-0.69133	-0.79449	-0.93606	-1.01388	-0.82945	-0.67783
762.84	9.8691e-05	0.00098604	-0.00122	-0.00022173	0.00041134	-1.5694e-05	0.00049116	-0.00124	0.00040593	0.00070254	-0.00172	-0.00206	-0.00545	0.00092395	0.00045997		762.84	-0.79247	-0.80815	-0.99416	-0.79991	-0.76086	-0.78725	-0.62029	-0.87624	-0.69716	-0.58602	-0.76608	-0.85413	-0.95898	-0.75112	-0.64216
764.45	-0.00103	0.0006303	-0.0016	-0.00048078	-0.00015602	-0.00053335	0.00045226	-0.00157	-0.00011397	-0.00010202	-0.0023	-0.00308	-0.00617	0.00048786	6.1843e-06		764.45	-0.89226	-0.85922	-1.14988	-0.84717	-0.84503	-0.86387	-0.62776	-0.92756	-0.7704	-0.70631	-0.83607	-1.01352	-1.04348	-0.80023	-0.73952
766.05	-0.00236	-9.941e-06	-0.00205	-0.00095764	-0.0009975	-0.00117	0.00024098	-0.00205	-0.00089449	-0.00101	-0.0029	-0.00429	-0.00685	-0.00031637	-0.00058742		766.05	-1.00882	-0.95113	-1.33024	-0.93416	-0.96987	-0.95858	-0.66831	-1.00216	-0.88035	-0.84248	-0.90747	-1.20274	-1.12283	-0.89079	-0.86688
767.66	-0.00351	-0.00052172	-0.00242	-0.00169	-0.00152	-0.00177	-4.2943e-05	-0.00254	-0.00165	-0.00191	-0.00389	-0.00551	-0.00779	-0.00119	-0.00109		767.66	-1.11001	-1.02461	-1.47868	-1.06841	-1.04771	-1.04731	-0.7228	-1.07657	-0.98619	-0.9772	-1.02738	-1.39428	-1.23257	-0.98868	-0.97482
769.26	-0.00412	-0.00076724	-0.00232	-0.00219	-0.0018	-0.00209	-8.3956e-05	-0.00285	-0.00197	-0.00237	-0.00492	-0.00594	-0.0077	-0.00172	-0.00143		769.26	-1.16362	-1.05986	-1.44089	-1.15947	-1.08963	-1.09426	-0.73067	-1.12503	-1.0323	-1.04566	-1.15172	-1.45998	-1.2225	-1.04831	-1.04832
770.87	-0.00463	-0.00083541	-0.00208	-0.00221	-0.00184	-0.00229	0.00048698	-0.00306	-0.00212	-0.00239	-0.0057	-0.0061	-0.0073	-0.00217	-0.00163		770.87	-1.20892	-1.06964	-1.34459	-1.16299	-1.09439	-1.12434	-0.62109	-1.15706	-1.05295	-1.04912	-1.24459	-1.48496	-1.17616	-1.09959	-1.08956
772.47	-0.00438	-0.00060849	-0.00191	-0.00162	-0.00148	-0.00194	0.0018	-0.00297	-0.00159	-0.00187	-0.00574	-0.00555	-0.00698	-0.00196	-0.00159		772.47	-1.18657	-1.03706	-1.27229	-1.05478	-1.04102	-1.0716	-0.3686	-1.14407	-0.97851	-0.97133	-1.24936	-1.39989	-1.13789	-1.07571	-1.08177
774.08	-0.00419	-0.00020752	-0.00191	-0.0009365	-0.00091183	-0.00157	0.00316	-0.00283	-0.00106	-0.00105	-0.00528	-0.00526	-0.00661	-0.00156	-0.00153		774.08	-1.17018	-0.9795	-1.27451	-0.9303	-0.95716	-1.01803	-0.10856	-1.12128	-0.90371	-0.84842	-1.1942	-1.35405	-1.09505	-1.03088	-1.06914
775.68	-0.00345	0.00037104	-0.00191	-0.00023858	3.7308e-05	-0.00089986	0.00448	-0.00246	-3.489e-05	0.00034813	-0.00495	-0.00476	-0.00606	-0.00058303	-0.00126		775.68	-1.10463	-0.89644	-1.27601	-0.80299	-0.81635	-0.91812	0.14552	-1.06475	-0.75926	-0.63901	-1.15478	-1.27685	-1.03071	-0.92082	-1.01189
777.28	-0.00243	0.00092125	-0.00188	0.00019798	0.0009826	-0.00030842	0.00563	-0.00213	0.00086152	0.00133	-0.00533	-0.00445	-0.00635	-6.5991e-05	-0.00097903		777.28	-1.01543	-0.81745	-1.2638	-0.72335	-0.67611	-0.83058	0.36558	-1.01422	-0.63298	-0.49194	-1.20038	-1.22786	-1.06492	-0.8626	-0.9509
778.88	-0.00093303	0.00176	-0.00144	0.00134	0.00226	0.00067088	0.00704	-0.00166	0.00185	0.00258	-0.00489	-0.00376	-0.00612	0.00071576	-0.00055278		778.88	-0.88332	-0.69676	-1.08234	-0.51572	-0.48667	-0.68563	0.63607	-0.9418	-0.49398	-0.30555	-1.14737	-1.11995	-1.03756	-0.77457	-0.85945
780.48	0.00111	0.00286	-0.00076248	0.00287	0.00393	0.00189	0.00861	-0.000816	0.00313	0.00395	-0.00331	-0.00293	-0.00601	0.00161	0.00016917		780.48	-0.70322	-0.5397	-0.81031	-0.23524	-0.23853	-0.50567	0.93697	-0.81095	-0.31403	-0.10117	-0.95719	-0.9901	-1.02443	-0.67388	-0.70455
782.08	0.00396	0.00426	3.9177e-05	0.00466	0.00598	0.00348	0.01053	0.00040339	0.00483	0.00547	-0.00118	-0.00126	-0.00517	0.00309	0.00096753		782.08	-0.45234	-0.33865	-0.48633	0.08989	0.0646	-0.26979	1.30542	-0.62267	-0.07336	0.12622	-0.70068	-0.7302	-0.92596	-0.50675	-0.53326
783.67	0.00699	0.00572	0.00078193	0.00636	0.00815	0.00516	0.0125	0.00137	0.00662	0.00748	0.00083892	0.00071343	-0.00382	0.00485	0.00176		783.67	-0.18593	-0.12917	-0.18616	0.4012	0.38769	-0.02078	1.68504	-0.47341	0.17808	0.4278	-0.45769	-0.4212	-0.76732	-0.30872	-0.36235
785.27	0.0095	0.00704	0.00125	0.00772	0.00995	0.00654	0.01423	0.00242	0.00841	0.00958	0.00169	0.00217	-0.00263	0.00665	0.00253		785.27	0.03508	0.06033	0.00337	0.64861	0.65348	0.18308	2.01553	-0.31139	0.43064	0.74105	-0.35533	-0.19322	-0.62782	-0.10684	-0.19822
786.86	0.0108	0.00786	0.0014	0.00835	0.01108	0.00734	0.0155	0.00295	0.00945	0.01078	0.00167	0.00269	-0.00189	0.00771	0.00286		786.86	0.14985	0.17913	0.0648	0.76404	0.82231	0.30215	2.25946	-0.23023	0.57745	0.9211	-0.3577	-0.11254	-0.5418	0.01275	-0.12812
788.46	0.01129	0.00834	0.00148	0.00872	0.01171	0.0077	0.01656	0.00338	0.00999	0.01163	0.00209	0.00326	-0.00113	0.0086	0.00307		788.46	0.19318	0.24741	0.0966	0.83095	0.91458	0.35519	2.46289	-0.1624	0.65297	1.04789	-0.30662	-0.02319	-0.4527	0.11306	-0.08214
790.05	0.01066	0.00828	0.00145	0.00872	0.01171	0.00761	0.01696	0.00345	0.00989	0.01148	0.00253	0.00346	-0.00056927	0.00872	0.00296		790.05	0.13709	0.23956	0.08185	0.8317	0.91517	0.34183	2.54043	-0.15165	0.63836	1.02561	-0.25403	0.0072	-0.3869	0.12666	-0.10489
791.64	0.00933	0.00785	0.00141	0.00824	0.01108	0.00682	0.01668	0.00321	0.00898	0.01059	0.002	0.00337	0.00021795	0.00821	0.00248		791.64	0.02038	0.17659	0.06835	0.74349	0.82245	0.22447	2.48631	-0.18985	0.51	0.8918	-0.31758	-0.00598	-0.29464	0.06957	-0.20869
793.23	0.00758	0.00702	0.00118	0.00747	0.01026	0.0058	0.01621	0.00241	0.0077	0.00925	0.00105	0.00272	0.00024556	0.00715	0.00187		793.23	-0.13377	0.05796	-0.02504	0.60266	0.69947	0.074	2.39572	-0.31225	0.33047	0.69135	-0.43196	-0.10765	-0.2914	-0.04981	-0.33959
794.82	0.00584	0.00622	0.00084816	0.00683	0.00914	0.00465	0.0157	0.00169	0.00656	0.00789	0.00031354	0.00151	-0.00090916	0.00575	0.00126		794.82	-0.28728	-0.05663	-0.15939	0.48568	0.5345	-0.09688	2.29784	-0.42467	0.16948	0.4893	-0.52096	-0.29753	-0.42673	-0.20767	-0.47061
796.41	0.00398	0.00546	0.0005262	0.006	0.00816	0.00363	0.01523	0.00101	0.00542	0.00672	-0.00065488	0.00024482	-0.0016	0.00447	0.00056264		796.41	-0.45032	-0.16656	-0.28951	0.33416	0.38829	-0.24808	2.20841	-0.52978	0.00932	0.31356	-0.63758	-0.49441	-0.50801	-0.35162	-0.62013
797.99	0.00246	0.00486	0.0002708	0.0054	0.00731	0.00293	0.015	0.00075393	0.00444	0.00589	-0.00134	-0.00033	-0.00165	0.00324	6.9631e-05		797.99	-0.5843	-0.25219	-0.39272	0.22632	0.26223	-0.35122	2.16331	-0.56855	-0.12933	0.18961	-0.72027	-0.58422	-0.51406	-0.49008	-0.72591
799.58	0.00115	0.00429	-1.8973e-05	0.00486	0.00643	0.00243	0.01487	0.00037705	0.00347	0.0048	-0.00215	-0.00086473	-0.00217	0.00237	-0.00036476		799.58	-0.69965	-0.3339	-0.50983	0.12746	0.13186	-0.42457	2.14008	-0.62674	-0.26512	0.02668	-0.81781	-0.66776	-0.57397	-0.58834	-0.81911
801.16	0.00052357	0.00421	-3.9634e-05	0.00469	0.00598	0.00214	0.01494	0.00031726	0.00319	0.0044	-0.00224	-0.00118	-0.00191	0.00227	-0.00060174		801.16	-0.75505	-0.3449	-0.51818	0.09673	0.06482	-0.46834	2.15352	-0.63597	-0.30531	-0.03344	-0.82888	-0.71634	-0.54364	-0.5998	-0.86995
802.75	0.00052204	0.00431	-5.9683e-05	0.00464	0.00604	0.00228	0.01498	0.00045689	0.0035	0.00469	-0.00222	-0.00121	-0.00163	0.00271	-0.00069381		802.75	-0.75519	-0.33054	-0.52629	0.08719	0.07354	-0.44728	2.15966	-0.61441	-0.26103	0.00966	-0.82586	-0.72161	-0.51099	-0.54946	-0.88971
804.33	0.00108	0.00475	8.0204e-05	0.00482	0.0063	0.00277	0.01516	0.00109	0.00434	0.00567	-0.00208	-0.00121	-0.00123	0.00356	-0.00047455		804.33	-0.70628	-0.26723	-0.46975	0.12019	0.11325	-0.37543	2.19516	-0.51644	-0.14268	0.15612	-0.80928	-0.72097	-0.46467	-0.45379	-0.84266
805.91	0.0021	0.00531	0.00018593	0.00526	0.00682	0.00336	0.01567	0.00196	0.00536	0.00695	-0.00178	-0.00091368	-0.00041927	0.00448	-0.00020085		805.91	-0.61642	-0.18726	-0.42702	0.20049	0.18914	-0.28806	2.29324	-0.38215	0.00126	0.34868	-0.77261	-0.67541	-0.36932	-0.35081	-0.78394
807.49	0.00295	0.00583	0.00027892	0.00588	0.00725	0.00408	0.01619	0.00274	0.00609	0.00799	-0.00093017	-0.00024744	0.00029308	0.00525	0.00026454		807.49	-0.54113	-0.11281	-0.38944	0.31234	0.25388	-0.18045	2.39323	-0.26218	0.10287	0.50366	-0.67073	-0.57132	-0.28583	-0.26401	-0.68409
809.07	0.00371	0.00618	0.00032412	0.00642	0.00758	0.00466	0.01661	0.00312	0.00648	0.00827	-0.00011931	0.00015729	0.0004564	0.00583	0.00056083		809.07	-0.47485	-0.06288	-0.37118	0.41109	0.30246	-0.09539	2.47364	-0.20335	0.15898	0.54594	-0.57309	-0.50809	-0.26669	-0.19848	-0.62052
810.65	0.00439	0.00653	0.0004968	0.00689	0.00787	0.0052	0.01697	0.00345	0.00678	0.00825	0.0011	0.00113	0.00153	0.00606	0.00081273		810.65	-0.41443	-0.01201	-0.30139	0.49728	0.34574	-0.01577	2.54254	-0.15284	0.20029	0.54286	-0.42614	-0.35679	-0.14145	-0.17294	-0.56647
812.23	0.00483	0.00672	0.00073896	0.00696	0.008	0.00558	0.01692	0.00359	0.00668	0.00798	0.00208	0.00226	0.00237	0.00631	0.00094319		812.23	-0.37598	0.01478	-0.20352	0.51028	0.36422	0.04107	2.53333	-0.13036	0.18672	0.50186	-0.30858	-0.1789	-0.04229	-0.14502	-0.53848
813.8	0.00502	0.00686	0.00123	0.00695	0.00806	0.00573	0.01676	0.00375	0.00656	0.00766	0.00251	0.00343	0.00551	0.00648	0.00102		813.8	-0.35937	0.03568	-0.00407	0.50768	0.37384	0.06355	2.50185	-0.10527	0.17028	0.45465	-0.25663	0.00365	0.32502	-0.12553	-0.52202
815.38	0.00519	0.00686	0.00167	0.00692	0.0081	0.00585	0.01669	0.00379	0.00625	0.00714	0.0028	0.00409	0.00786	0.00659	0.00104		815.38	-0.34454	0.03498	0.17189	0.50259	0.37934	0.08063	2.48823	-0.09932	0.12566	0.37608	-0.22157	0.10656	0.60154	-0.11279	-0.51728
816.95	0.0049	0.00685	0.00196	0.00706	0.00798	0.00594	0.01667	0.004	0.00593	0.00679	0.00331	0.00448	0.00941	0.00688	0.00119		816.95	-0.36983	0.03323	0.29047	0.52776	0.36161	0.09379	2.48401	-0.06685	0.08099	0.32368	-0.15975	0.1672	0.78259	-0.08016	-0.48495
818.53	0.00428	0.0066	0.00189	0.00677	0.00779	0.00573	0.01637	0.00392	0.00571	0.00653	0.00311	0.00428	0.00878	0.00703	0.0011		818.53	-0.42417	-0.00187	0.26137	0.47475	0.33304	0.06309	2.42662	-0.07919	0.0503	0.28506	-0.18433	0.13571	0.70858	-0.06384	-0.50413
820.1	0.00393	0.00631	0.00149	0.00643	0.0075	0.00553	0.01614	0.00374	0.00555	0.00656	0.00276	0.00351	0.0073	0.00693	0.00091784		820.1	-0.45522	-0.04358	0.10093	0.41357	0.29143	0.0338	2.38229	-0.10726	0.02729	0.28922	-0.22635	0.01496	0.53535	-0.07474	-0.54392
821.67	0.00395	0.00628	0.00112	0.0065	0.00731	0.00569	0.01622	0.0038	0.00579	0.00708	0.00305	0.00311	0.00493	0.00696	0.00087961		821.67	-0.45367	-0.04759	-0.0488	0.4271	0.26251	0.05732	2.39898	-0.09897	0.062	0.36802	-0.19113	-0.04655	0.25803	-0.0711	-0.55212
823.24	0.00475	0.00662	0.00109	0.00689	0.00758	0.00618	0.01645	0.00438	0.00649	0.00804	0.00394	0.00347	0.00449	0.00745	0.00121		823.24	-0.38333	0.000178414	-0.06259	0.49704	0.30267	0.1297	2.44293	-0.00799	0.16052	0.51062	-0.08411	0.01002	0.20546	-0.01655	-0.48055
824.81	0.00561	0.00698	0.00109	0.00713	0.00793	0.00687	0.0164	0.00489	0.00704	0.0087	0.00428	0.00387	0.00449	0.00781	0.00159		824.81	-0.30725	0.05188	-0.06331	0.54051	0.35511	0.23193	2.43257	0.06958	0.23731	0.60927	-0.04352	0.07244	0.20629	0.02439	-0.39934
826.38	0.00667	0.00768	0.00163	0.0078	0.00858	0.00796	0.01665	0.00576	0.0077	0.0096	0.00516	0.00507	0.00764	0.00849	0.00218		826.38	-0.21354	0.1531	0.15694	0.66249	0.45165	0.39362	2.48132	0.20404	0.33052	0.74431	0.06298	0.25912	0.57496	0.10072	-0.27383
827.95	0.00743	0.00808	0.00219	0.00804	0.0091	0.00873	0.01667	0.00633	0.00826	0.00995	0.00572	0.00614	0.01129	0.00913	0.00268		827.95	-0.14691	0.20984	0.38463	0.70801	0.52857	0.50712	2.48458	0.29312	0.40858	0.79719	0.13043	0.42637	1.00286	0.17307	-0.16487
829.52	0.00776	0.00822	0.00262	0.00819	0.00949	0.00926	0.01657	0.00673	0.00853	0.00976	0.00603	0.00704	0.01396	0.00943	0.00304		829.52	-0.11798	0.23102	0.55809	0.73446	0.58659	0.58503	2.46616	0.35454	0.44726	0.76805	0.16776	0.56661	1.31531	0.20675	-0.08834
831.08	0.00764	0.00819	0.00288	0.00821	0.00949	0.00945	0.01636	0.00684	0.00848	0.00939	0.00651	0.00732	0.0138	0.00938	0.0032		831.08	-0.12844	0.22573	0.66187	0.73849	0.5853	0.61363	2.42585	0.37106	0.44031	0.71321	0.22468	0.61114	1.29738	0.20133	-0.05337
832.65	0.00736	0.00802	0.00303	0.0078	0.00932	0.0092	0.01595	0.00696	0.00844	0.00909	0.00675	0.00743	0.0134	0.00926	0.0032		832.65	-0.15274	0.20103	0.72225	0.66275	0.56122	0.57616	2.34736	0.38913	0.43433	0.66791	0.25365	0.62884	1.2498	0.18774	-0.0541
834.21	0.00658	0.00757	0.00279	0.00709	0.00878	0.00844	0.01528	0.00678	0.008	0.0087	0.00596	0.00677	0.0116	0.00875	0.00281		834.21	-0.22133	0.13711	0.62473	0.53451	0.48058	0.46446	2.21877	0.36146	0.373	0.60999	0.15908	0.52563	1.03966	0.13056	-0.13765
835.78	0.00599	0.00716	0.00277	0.0066	0.00813	0.00775	0.01506	0.00655	0.00771	0.00851	0.00556	0.00622	0.01178	0.00823	0.00243		835.78	-0.27337	0.07798	0.61604	0.44421	0.3849	0.36196	2.17578	0.3267	0.3319	0.58194	0.11031	0.43856	1.06064	0.07212	-0.21939
837.34	0.00508	0.0066	0.00268	0.0061	0.00739	0.00703	0.01493	0.0062	0.00729	0.00822	0.00505	0.00612	0.01315	0.00769	0.00188		837.34	-0.3534	-0.0022	0.58274	0.35289	0.27483	0.25533	2.14987	0.27287	0.27267	0.53828	0.0496	0.42378	1.22062	0.01033	-0.33836
838.9	0.00371	0.00591	0.00231	0.00559	0.00659	0.00623	0.01443	0.00566	0.00677	0.00749	0.00451	0.00586	0.01258	0.00702	0.00145		838.9	-0.47422	-0.10078	0.43236	0.26015	0.15555	0.13665	2.05525	0.18926	0.1993	0.4282	-0.01555	0.38238	1.15428	-0.06497	-0.42961
840.46	0.00272	0.0053	0.00184	0.00506	0.00579	0.00552	0.01393	0.00527	0.00643	0.00677	0.00389	0.00518	0.00968	0.00641	0.00101		840.46	-0.5619	-0.18828	0.24128	0.16376	0.03773	0.03252	1.95872	0.12849	0.1517	0.3216	-0.09065	0.277	0.81469	-0.13284	-0.52445
842.03	0.00214	0.00485	0.00139	0.00437	0.00518	0.00508	0.01335	0.00504	0.00649	0.00644	0.00337	0.0043	0.00679	0.0061	0.00084413		842.03	-0.61295	-0.25307	0.06043	0.03812	-0.05333	-0.03287	1.84836	0.09314	0.1604	0.27228	-0.1526	0.13837	0.47537	-0.16794	-0.55973
843.59	0.00213	0.00477	0.00125	0.00401	0.00498	0.0051	0.01301	0.00532	0.00704	0.00677	0.00363	0.00419	0.00669	0.00619	0.00088453		843.59	-0.61381	-0.26433	0.00333	-0.0275	-0.08383	-0.03059	1.78311	0.1372	0.23743	0.32066	-0.122	0.12156	0.46351	-0.15777	-0.55107
845.14	0.00205	0.00462	0.00118	0.00367	0.00478	0.00504	0.01265	0.00567	0.00737	0.00667	0.00384	0.00408	0.00667	0.0062	0.00089965		845.14	-0.62093	-0.28598	-0.02512	-0.09074	-0.11319	-0.03928	1.71287	0.19093	0.2832	0.30674	-0.09615	0.10444	0.46152	-0.15665	-0.54782
846.7	0.00181	0.00443	0.00117	0.00364	0.00456	0.00515	0.01211	0.00597	0.00739	0.00633	0.00461	0.00453	0.00795	0.00619	0.00088722		846.7	-0.6417	-0.31361	-0.02787	-0.09461	-0.14614	-0.02224	1.61038	0.23667	0.28649	0.25493	-0.00352	0.17585	0.61165	-0.15799	-0.55049
848.26	0.00188	0.00424	0.00129	0.00384	0.0043	0.00525	0.01134	0.00602	0.00719	0.00584	0.00533	0.00489	0.00827	0.00615	0.00092727		848.26	-0.63518	-0.34162	0.01832	-0.05895	-0.18324	-0.00784	1.46164	0.24511	0.25816	0.18256	0.08295	0.23075	0.64847	-0.16283	-0.5419
849.82	0.00227	0.00413	0.00145	0.00419	0.00436	0.00548	0.01077	0.00618	0.00715	0.00549	0.00585	0.00532	0.0081	0.00617	0.00108		849.82	-0.60103	-0.35618	0.08331	0.00413	-0.17508	0.0265	1.35282	0.26852	0.2529	0.12944	0.14624	0.29817	0.62889	-0.16006	-0.51001
851.37	0.00336	0.0044	0.00194	0.00467	0.00483	0.00609	0.01048	0.00654	0.00771	0.00568	0.00672	0.00627	0.00946	0.00685	0.00154		851.37	-0.50544	-0.31801	0.28008	0.09176	-0.10562	0.11637	1.2964	0.32429	0.33166	0.1582	0.25092	0.44658	0.78819	-0.08355	-0.41133
852.93	0.00535	0.00529	0.00286	0.00549	0.00581	0.00729	0.01089	0.00737	0.00897	0.00684	0.00852	0.00843	0.01523	0.00821	0.00224		852.93	-0.33027	-0.19038	0.65346	0.24177	0.0393	0.29445	1.37508	0.45322	0.50966	0.33117	0.46778	0.78426	1.4645	0.06908	-0.26009
854.48	0.00707	0.0061	0.00351	0.00609	0.00662	0.00834	0.01121	0.00814	0.01021	0.00789	0.01011	0.0106	0.02025	0.00962	0.00284		854.48	-0.17876	-0.07336	0.91741	0.35211	0.15948	0.44896	1.43669	0.57218	0.68426	0.4885	0.65819	1.12296	2.05295	0.22804	-0.13138
856.04	0.0084	0.00669	0.00401	0.00644	0.0072	0.00911	0.01112	0.00867	0.01095	0.00882	0.0117	0.01252	0.02403	0.01072	0.00332		856.04	-0.06184	0.0102	1.11863	0.41541	0.24576	0.56274	1.41884	0.65424	0.78878	0.62774	0.85063	1.4234	2.49549	0.35198	-0.0279
857.59	0.00865	0.00663	0.00411	0.00619	0.00688	0.00893	0.01055	0.00856	0.01097	0.00872	0.01218	0.01278	0.02417	0.01076	0.00329		857.59	-0.03979	0.00242	1.15698	0.37037	0.19868	0.53662	1.3106	0.6366	0.79146	0.61199	0.90747	1.46387	2.51248	0.35626	-0.03541
859.14	0.0076	0.00592	0.0038	0.00549	0.00595	0.00798	0.00967	0.00801	0.01	0.00778	0.01165	0.01189	0.02275	0.00972	0.00295		859.14	-0.13226	-0.09999	1.03254	0.24208	0.06066	0.39603	1.14148	0.55109	0.654	0.4725	0.84364	1.32435	2.34595	0.23963	-0.1074
860.69	0.0058	0.0048	0.0032	0.00448	0.00467	0.00658	0.00844	0.00701	0.00853	0.00607	0.0105	0.01037	0.01839	0.0082	0.00223		860.69	-0.29047	-0.26094	0.79047	0.0572	-0.12966	0.1888	0.9049	0.39689	0.44714	0.21655	0.70612	1.08719	1.83473	0.06776	-0.26187
862.24	0.00402	0.00372	0.00265	0.00346	0.00342	0.00532	0.00748	0.00608	0.00708	0.00435	0.00918	0.00875	0.01468	0.00675	0.0016		862.24	-0.44759	-0.41524	0.56815	-0.12805	-0.3141	0.00311	0.72086	0.25408	0.2427	-0.04057	0.54678	0.83455	1.40005	-0.09496	-0.39795
863.79	0.00264	0.00286	0.00208	0.0025	0.00245	0.00428	0.00643	0.00549	0.00617	0.00326	0.00754	0.00738	0.0124	0.00572	0.00106		863.79	-0.5686	-0.53874	0.33779	-0.30322	-0.4587	-0.15091	0.52	0.16274	0.11451	-0.2031	0.34963	0.62076	1.13248	-0.21092	-0.51273
865.34	0.00167	0.0023	0.00149	0.00149	0.00182	0.00371	0.00537	0.00514	0.00563	0.00283	0.00583	0.00602	0.01037	0.00499	0.00065805		865.34	-0.65397	-0.62007	0.09891	-0.48739	-0.55126	-0.23525	0.31695	0.10874	0.03863	-0.26844	0.14325	0.40802	0.89492	-0.29335	-0.59966
866.89	0.00102	0.00188	0.00116	0.00071617	0.00128	0.00334	0.00465	0.00487	0.00514	0.00229	0.00383	0.00457	0.009	0.00419	0.00036311		866.89	-0.71135	-0.68009	-0.0345	-0.62882	-0.63147	-0.29009	0.17847	0.06626	-0.03018	-0.34935	-0.09737	0.18126	0.7345	-0.3829	-0.66294
868.44	0.00050356	0.00168	0.00105	0.00057952	0.00089356	0.00321	0.00467	0.00487	0.00486	0.00216	0.00376	0.00391	0.00897	0.00381	0.0002716		868.44	-0.75682	-0.70839	-0.07588	-0.65375	-0.68932	-0.30961	0.18116	0.06677	-0.06994	-0.36744	-0.10634	0.07775	0.73154	-0.42648	-0.68257
869.98	-0.00047693	0.00128	0.0008921	0.00059659	0.00043407	0.00293	0.00458	0.00461	0.00434	0.00157	0.00409	0.00363	0.00775	0.00331	0.0001219		869.98	-0.84315	-0.76665	-0.14163	-0.65064	-0.75749	-0.35123	0.1646	0.02624	-0.14294	-0.4566	-0.06591	0.03416	0.58815	-0.48214	-0.71469
871.53	-0.0008049	0.00108	0.00098619	0.00076402	9.7056e-05	0.00284	0.00472	0.00429	0.004	0.00136	0.00488	0.00388	0.00742	0.00295	0.00014132		871.53	-0.87203	-0.79476	-0.10361	-0.6201	-0.80749	-0.36434	0.19218	-0.02186	-0.1904	-0.48752	0.02856	0.07375	0.54933	-0.52318	-0.71053
873.07	-0.00037309	0.00123	0.00105	0.0009169	0.00012156	0.003	0.00477	0.00429	0.00414	0.0017	0.00534	0.00411	0.00699	0.00283	0.00045589		873.07	-0.83401	-0.77293	-0.07693	-0.59221	-0.80385	-0.34109	0.20183	-0.0224	-0.17062	-0.43664	0.08436	0.10892	0.49922	-0.53645	-0.64303
874.62	0.00016089	0.00152	0.00093945	0.00084754	0.00049258	0.00334	0.0045	0.00448	0.00437	0.0024	0.00497	0.00392	0.00688	0.00299	0.00074515		874.62	-0.78699	-0.73121	-0.1225	-0.60486	-0.74881	-0.29099	0.14892	0.00705	-0.13826	-0.33255	0.03958	0.08	0.48649	-0.51798	-0.58097
876.16	0.00099288	0.00192	0.00094401	0.00080902	0.00088559	0.00381	0.00413	0.00483	0.00468	0.00309	0.00407	0.00363	0.00739	0.00349	0.00115		876.16	-0.71373	-0.67357	-0.12066	-0.61189	-0.69051	-0.22114	0.07768	0.06141	-0.09437	-0.22957	-0.06879	0.03436	0.54568	-0.46248	-0.49413
877.7	0.00141	0.00228	0.00099657	0.00096846	0.00129	0.00428	0.00388	0.00515	0.0048	0.00349	0.00361	0.00365	0.00803	0.00417	0.00146		877.7	-0.67667	-0.62211	-0.09941	-0.5828	-0.63075	-0.1514	0.03037	0.11036	-0.07828	-0.16855	-0.12411	0.03769	0.62073	-0.38554	-0.42732
879.24	0.00149	0.00229	0.00096383	0.0009961	0.00133	0.00437	0.00362	0.00485	0.0041	0.00287	0.00325	0.00361	0.00733	0.0044	0.00138		879.24	-0.66958	-0.6216	-0.11265	-0.57776	-0.62429	-0.13851	-0.01926	0.06422	-0.17683	-0.26222	-0.16708	0.03199	0.53882	-0.35973	-0.445
880.78	0.00196	0.00239	0.00127	0.00156	0.00138	0.00447	0.00383	0.00456	0.00331	0.00222	0.00419	0.00426	0.0069	0.00416	0.0013		880.78	-0.62874	-0.6069	0.01097	-0.47524	-0.61746	-0.12345	0.01977	0.01847	-0.288	-0.3593	-0.05359	0.13304	0.48827	-0.38724	-0.46218
882.32	0.00222	0.00245	0.00157	0.00211	0.00139	0.00437	0.00407	0.00424	0.00247	0.00148	0.00569	0.00443	0.00558	0.00332	0.00114		882.32	-0.60608	-0.59814	0.13391	-0.37384	-0.61618	-0.13874	0.06704	-0.03049	-0.40632	-0.47019	0.12683	0.15926	0.3335	-0.48162	-0.49548
883.86	0.00192	0.00217	0.00169	0.00213	0.00124	0.00395	0.00393	0.00385	0.00153	0.00084608	0.00624	0.00415	0.00438	0.00252	0.00082323		883.86	-0.63239	-0.63775	0.17941	-0.37048	-0.63861	-0.19968	0.03931	-0.09007	-0.53855	-0.56456	0.19302	0.11503	0.19266	-0.57157	-0.56422
885.4	0.00123	0.00165	0.0013	0.00129	0.00084813	0.00323	0.00315	0.00335	0.00074378	0.00024696	0.00478	0.00325	0.0024	0.00164	0.00045064		885.4	-0.6925	-0.71354	0.02131	-0.52455	-0.69606	-0.30644	-0.11096	-0.16703	-0.64956	-0.65413	0.01711	-0.02429	-0.03879	-0.6704	-0.64416
886.94	0.00087595	0.00127	0.00087421	0.00040076	0.00066408	0.0028	0.00252	0.00305	0.00055687	0.00019272	0.00265	0.00231	0.00209	0.00118	0.00017742		886.94	-0.72402	-0.76731	-0.14886	-0.68636	-0.72337	-0.37105	-0.22997	-0.21406	-0.67589	-0.66224	-0.24008	-0.1711	-0.07569	-0.72205	-0.70278
888.47	0.00080438	0.0011	0.00056821	-0.00017242	0.00055453	0.0024	0.00223	0.00276	0.00049277	0.00045499	0.00127	0.00195	0.00168	0.00126	-5.9134e-05		888.47	-0.73033	-0.79177	-0.27253	-0.79092	-0.73962	-0.42931	-0.28582	-0.25832	-0.68492	-0.62303	-0.4057	-0.22734	-0.12371	-0.71286	-0.75353
890.01	0.00092707	0.00108	0.00066072	2.1337e-06	0.00081287	0.00223	0.00226	0.00266	0.00049522	0.00072362	0.00134	0.00256	0.00258	0.00162	-8.0276e-05		890.01	-0.71952	-0.7949	-0.23514	-0.75908	-0.70129	-0.45465	-0.28173	-0.27427	-0.68458	-0.58287	-0.39786	-0.13257	-0.01827	-0.67229	-0.75807
891.55	0.0006092	0.00087129	0.00049469	0.00014543	0.00057437	0.00169	0.00191	0.00224	-1.1534e-05	0.00025999	0.00118	0.00239	0.0009958	0.00141	-0.00024564		891.55	-0.74751	-0.82462	-0.30224	-0.73294	-0.73668	-0.53503	-0.34756	-0.33879	-0.75597	-0.65219	-0.41671	-0.15893	-0.20347	-0.69587	-0.79355
893.08	-0.00018856	0.0004766	0.00010554	-6.2843e-05	8.9234e-05	0.00116	0.0013	0.00175	-0.00088475	-0.00066436	0.00048169	0.00172	-0.00115	0.00109	-0.00057455		893.08	-0.81776	-0.88128	-0.45951	-0.77093	-0.80865	-0.61317	-0.46469	-0.41416	-0.87898	-0.79039	-0.50071	-0.26443	-0.45514	-0.73281	-0.86412
894.61	-0.00101	-2.0055e-05	-0.00066379	-0.00098911	-0.00054394	0.00051391	0.00025804	0.00126	-0.00165	-0.00162	-0.0015	1.5356e-05	-0.00323	0.00049181	-0.00102		894.61	-0.89002	-0.95259	-0.77043	-0.9399	-0.90258	-0.70886	-0.66503	-0.48976	-0.98614	-0.9332	-0.73967	-0.53026	-0.69828	-0.79978	-0.95976
896.15	-0.00113	-0.00021219	-0.00124	-0.00174	-0.00093369	0.00034565	-0.00048122	0.00107	-0.00171	-0.00176	-0.00348	-0.0013	-0.00455	-0.00013768	-0.00125		896.15	-0.90099	-0.98017	-1.00245	-1.07627	-0.9604	-0.73376	-0.80691	-0.5196	-0.9957	-0.95404	-0.9779	-0.73498	-0.85316	-0.87067	-1.0091
897.68	-0.00069041	-6.0283e-05	-0.00133	-0.00175	-0.00080085	0.00021284	-0.00059843	0.00096218	-0.00118	-0.00103	-0.00389	-0.00198	-0.0053	-0.00041208	-0.00123		897.68	-0.86195	-0.95836	-1.03829	-1.0795	-0.94069	-0.75342	-0.82941	-0.53639	-0.92063	-0.84574	-1.02669	-0.84147	-0.94175	-0.90157	-1.00552
899.21	0.00042343	0.00037604	-0.00082831	-0.00096504	-7.6331e-05	0.0004217	-4.1666e-05	0.00099996	-0.00034084	-5.0988e-05	-0.0021	-0.00123	-0.00505	-0.00031466	-0.00076995		899.21	-0.76387	-0.89572	-0.83692	-0.93551	-0.83321	-0.72251	-0.72255	-0.53056	-0.80236	-0.69868	-0.81195	-0.72469	-0.91232	-0.8906	-0.90604
900.74	0.00114	0.00072355	-0.00034307	-8.7942e-05	0.00046254	0.00045588	0.00031401	0.0007577	5.0378e-05	0.00024902	-0.00022257	-0.00054131	-0.00476	-9.2437e-05	-0.00029731		900.74	-0.70049	-0.84583	-0.64081	-0.77551	-0.75327	-0.71745	-0.65429	-0.56796	-0.74725	-0.65383	-0.58552	-0.61723	-0.87834	-0.86557	-0.80464
902.27	0.00145	0.00101	0.00019823	0.00066855	0.0008754	0.00046112	0.00069229	0.00064012	0.00020054	0.00024855	0.0019	0.00071051	-0.00369	0.00048259	0.00010486		902.27	-0.67377	-0.80485	-0.42205	-0.63751	-0.69202	-0.71667	-0.58169	-0.58612	-0.72609	-0.6539	-0.33041	-0.42165	-0.75218	-0.80082	-0.71835
903.8	0.00096398	0.00083269	0.00034894	0.00055514	0.00049856	0.00018483	0.00045085	0.0005575	-1.4416e-05	-0.00028416	0.00239	0.00161	-0.00207	0.00068121	7.2459e-05		903.8	-0.71627	-0.83016	-0.36115	-0.6582	-0.74792	-0.75757	-0.62803	-0.59888	-0.75637	-0.73354	-0.27125	-0.28117	-0.56264	-0.77846	-0.7253
905.33	-0.00052513	0.00026324	-9.0979e-05	-0.00035903	-0.00045349	-0.00046672	-0.00048358	-3.196e-05	-0.00092541	-0.00145	0.00056839	0.00151	-0.00141	0.00041926	-0.00041427		905.33	-0.8474	-0.91191	-0.53893	-0.82496	-0.88916	-0.85401	-0.80736	-0.68989	-0.88471	-0.9082	-0.49027	-0.29601	-0.48522	-0.80795	-0.82973
906.86	-0.002	-0.00038965	-0.00073349	-0.00128	-0.00153	-0.00138	-0.0011	-0.00073696	-0.00184	-0.00261	-0.00207	0.0002832	-0.00238	-7.3383e-05	-0.00105		906.86	-0.97739	-1.00565	-0.7986	-0.99385	-1.04944	-0.98849	-0.92569	-0.79875	-1.01304	-1.08143	-0.80775	-0.48841	-0.59888	-0.86343	-0.96534
908.39	-0.00287	-0.00073861	-0.00127	-0.00174	-0.00208	-0.00197	-0.00119	-0.00117	-0.00244	-0.00345	-0.00284	-0.00081263	-0.00389	-0.00063566	-0.0015		908.39	-1.05419	-1.05575	-1.0134	-1.07652	-1.13052	-1.07635	-0.94204	-0.86633	-1.09851	-1.20672	-0.90085	-0.65962	-0.77579	-0.92675	-1.06208
909.92	-0.00335	-0.00093826	-0.00156	-0.00196	-0.00217	-0.0024	-0.00128	-0.0014	-0.00276	-0.00398	-0.00321	-0.00163	-0.0049	-0.00085914	-0.0017		909.92	-1.09608	-1.08441	-1.13274	-1.11624	-1.14372	-1.14047	-0.9602	-0.90141	-1.14365	-1.2867	-0.94532	-0.78682	-0.89445	-0.95191	-1.10651
911.45	-0.00342	-0.00101	-0.00136	-0.00196	-0.00206	-0.00248	-0.00104	-0.00144	-0.00263	-0.00414	-0.00309	-0.00173	-0.00475	-0.00093592	-0.00168		911.45	-1.10255	-1.09494	-1.05187	-1.1168	-1.12816	-1.1519	-0.91362	-0.90805	-1.12549	-1.31031	-0.93032	-0.80234	-0.8767	-0.96056	-1.10104
912.97	-0.00369	-0.00121	-0.00138	-0.00203	-0.00219	-0.00245	-0.00105	-0.00148	-0.00263	-0.00423	-0.00308	-0.00171	-0.00499	-0.00112	-0.00163		912.97	-1.12608	-1.12381	-1.05931	-1.12888	-1.14618	-1.14766	-0.91625	-0.91279	-1.12505	-1.32396	-0.92991	-0.8001	-0.90484	-0.98135	-1.08993
914.5	-0.00309	-0.00097403	-0.00132	-0.00194	-0.00199	-0.00218	-0.00084971	-0.0013	-0.00208	-0.0037	-0.00282	-0.00161	-0.00492	-0.00103	-0.00136		914.5	-1.07313	-1.08954	-1.03676	-1.11272	-1.11682	-1.10733	-0.87763	-0.88499	-1.04706	-1.24387	-0.89779	-0.78351	-0.89626	-0.97099	-1.03159
916.03	-0.00228	-0.00036136	-0.0012	-0.00162	-0.00148	-0.00157	-0.00047251	-0.00081802	-0.00113	-0.00279	-0.00243	-0.00153	-0.00494	-0.00050557	-0.00081249		916.03	-1.00188	-1.00159	-0.986	-1.05423	-1.04146	-1.01694	-0.80524	-0.81127	-0.91412	-1.10883	-0.85122	-0.77195	-0.89876	-0.9121	-0.91517
917.55	-0.00131	0.00024342	-0.00097107	-0.00131	-0.00080705	-0.00097874	-0.00028522	-0.00022525	-0.00027151	-0.00218	-0.00197	-0.00108	-0.00445	0.00017122	-0.00024628		917.55	-0.9163	-0.91476	-0.89461	-0.99805	-0.94161	-0.92979	-0.7693	-0.71974	-0.79259	-1.01771	-0.79556	-0.7015	-0.84228	-0.83589	-0.79369
919.08	-0.00096859	0.00051019	-0.0005786	-0.00122	-0.00045688	-0.00082866	-0.00046006	9.7358e-05	0.000118	-0.00196	-0.0021	-0.00041679	-0.00298	0.00038239	-1.4423e-05		919.08	-0.88645	-0.87646	-0.736	-0.98141	-0.88966	-0.90758	-0.80285	-0.66993	-0.73772	-0.98353	-0.8118	-0.59778	-0.66971	-0.81211	-0.74394
920.6	-0.00145	0.00023945	-0.00027377	-0.00131	-0.00059712	-0.00111	-0.00079188	-0.00019272	-0.00025663	-0.00252	-0.00252	-0.00010888	-0.00135	0.00022959	-0.00013199		920.6	-0.92843	-0.91533	-0.61281	-0.99914	-0.91047	-0.9486	-0.86653	-0.71472	-0.7905	-1.06808	-0.86182	-0.54967	-0.47895	-0.82931	-0.76917
922.12	-0.00232	-0.0003524	-0.0003918	-0.00145	-0.00119	-0.00174	-0.0013	-0.0008635	-0.00088223	-0.00337	-0.00296	-0.00032995	-0.00199	-0.00028305	-0.00060334		922.12	-1.00543	-1.0003	-0.66051	-1.02475	-0.99859	-1.04174	-0.96411	-0.81829	-0.87863	-1.19546	-0.91464	-0.58421	-0.55398	-0.88704	-0.8703
923.65	-0.0023	-0.00052252	-0.00046262	-0.00123	-0.00145	-0.00182	-0.00132	-0.00121	-0.00091088	-0.00339	-0.00252	-0.00052459	-0.0029	-0.00058818	-0.00084145		923.65	-1.00396	-1.02472	-0.68913	-0.98444	-1.03771	-1.05378	-0.96778	-0.87187	-0.88266	-1.19795	-0.86162	-0.61462	-0.66049	-0.9214	-0.92138
925.17	-0.00177	-0.00025179	-0.00055925	-0.00105	-0.00128	-0.00156	-0.00122	-0.001	-0.00045194	-0.00263	-0.00177	-0.00058126	-0.00344	-0.0004887	-0.00080759		925.17	-0.95702	-0.98586	-0.72818	-0.95089	-1.01201	-1.0154	-0.94784	-0.83946	-0.81801	-1.08365	-0.77177	-0.62347	-0.72378	-0.9102	-0.91412
926.69	-0.00058925	0.00030792	-0.00040308	-0.00062498	-0.00072437	-0.00089786	-0.00074552	-0.0001685	0.00054268	-0.00133	-0.00119	-0.00020683	-0.0032	-0.00011972	-0.00061455		926.69	-0.85304	-0.9055	-0.66506	-0.87347	-0.92935	-0.91782	-0.85764	-0.71098	-0.67789	-0.89047	-0.70246	-0.56497	-0.69574	-0.86865	-0.8727
928.21	0.00094081	0.00126	0.0001442	0.00022412	0.00024669	3.8601e-05	0.000314	0.00071221	0.00182	-4.1839e-05	0.00052073	0.00095548	-0.00194	0.00055824	-0.00012866		928.21	-0.71831	-0.76877	-0.44389	-0.71858	-0.78529	-0.77921	-0.65429	-0.57499	-0.49815	-0.69731	-0.49601	-0.38338	-0.54792	-0.7923	-0.76845
929.73	0.00229	0.00224	0.00071165	0.00137	0.00124	0.00096401	0.00153	0.00148	0.00298	0.00092165	0.00287	0.00231	-3.9056e-05	0.00163	0.00044179		929.73	-0.59913	-0.62808	-0.21456	-0.51036	-0.63815	-0.64224	-0.42105	-0.4557	-0.33447	-0.55326	-0.21335	-0.17199	-0.32476	-0.67139	-0.64606
931.25	0.00338	0.00309	0.00092402	0.00233	0.00219	0.00161	0.00231	0.00203	0.00387	0.00131	0.00482	0.00343	0.00049621	0.0026	0.00085578		931.25	-0.50353	-0.50635	-0.12873	-0.33378	-0.49704	-0.54723	-0.27164	-0.37173	-0.2087	-0.49587	0.02139	0.00291	-0.26203	-0.56211	-0.55723
932.77	0.00419	0.00359	0.0008042	0.00271	0.00275	0.00192	0.00242	0.00253	0.00445	0.00168	0.00528	0.00379	0.00017463	0.00341	0.00118		932.77	-0.43221	-0.43448	-0.17716	-0.26428	-0.41398	-0.50007	-0.25022	-0.29476	-0.12751	-0.44009	0.0777	0.06005	-0.29971	-0.47146	-0.48774
934.29	0.00455	0.00382	0.00024828	0.00227	0.00301	0.00215	0.0019	0.00294	0.0047	0.00196	0.00416	0.00344	-0.00126	0.00393	0.00117		934.29	-0.40039	-0.40173	-0.40183	-0.34507	-0.37511	-0.46681	-0.35	-0.23069	-0.09211	-0.39754	-0.05716	0.00518	-0.46779	-0.41279	-0.49012
935.81	0.00497	0.00408	-0.0004339	0.00177	0.0034	0.00243	0.0015	0.00345	0.00494	0.0023	0.00232	0.00248	-0.0027	0.00428	0.00104		935.81	-0.36327	-0.36329	-0.67752	-0.43591	-0.3181	-0.42485	-0.42669	-0.15159	-0.05812	-0.3466	-0.27876	-0.14493	-0.63719	-0.37296	-0.5181
937.33	0.00569	0.00452	-0.00054506	0.0018	0.00396	0.00306	0.00167	0.00414	0.00541	0.00287	0.00188	0.00232	-0.00292	0.00439	0.00117		937.33	-0.29974	-0.30121	-0.72244	-0.43071	-0.23414	-0.33168	-0.39397	-0.04557	0.00778	-0.26197	-0.33259	-0.17001	-0.66254	-0.3607	-0.49076
938.85	0.00646	0.00495	-6.9374e-05	0.00232	0.0044	0.00369	0.00222	0.00477	0.00573	0.00318	0.00268	0.00261	-0.00226	0.00431	0.00134		938.85	-0.23262	-0.2392	-0.5302	-0.33608	-0.16907	-0.23821	-0.28816	0.05156	0.05304	-0.21569	-0.23587	-0.12562	-0.58485	-0.36948	-0.45339
940.37	0.00663	0.0052	0.00064016	0.00292	0.00464	0.00396	0.00283	0.00502	0.0053	0.00271	0.00397	0.00322	-0.00094904	0.00392	0.00141		940.37	-0.21698	-0.20317	-0.24345	-0.22597	-0.13423	-0.19841	-0.1718	0.08964	-0.00742	-0.28548	-0.08037	-0.0291	-0.4314	-0.41344	-0.43736
941.89	0.00648	0.00522	0.00135	0.00334	0.00427	0.00379	0.00322	0.005	0.00459	0.00193	0.00491	0.00355	0.00014165	0.0031	0.00129		941.89	-0.23089	-0.19979	0.04399	-0.1499	-0.18792	-0.22363	-0.09592	0.08691	-0.10768	-0.40201	0.03224	0.02163	-0.30358	-0.50646	-0.46422
943.4	0.00625	0.00527	0.00166	0.00333	0.0039	0.0034	0.00331	0.00489	0.00411	0.00123	0.00532	0.00385	0.00103	0.00238	0.00113		943.4	-0.25082	-0.1933	0.16761	-0.15269	-0.24347	-0.28236	-0.07956	0.06961	-0.17513	-0.50737	0.08218	0.06853	-0.19937	-0.58695	-0.49889
944.92	0.00612	0.00553	0.00167	0.00309	0.00369	0.00317	0.00339	0.00497	0.00421	0.0015	0.00518	0.00377	0.00201	0.00216	0.00107		944.92	-0.26223	-0.15575	0.17153	-0.19587	-0.27495	-0.31571	-0.06486	0.08314	-0.16059	-0.46703	0.06568	0.05685	-0.08493	-0.61157	-0.51179
946.44	0.00622	0.00593	0.00148	0.0028	0.00375	0.00317	0.0035	0.00533	0.00473	0.00246	0.00488	0.00341	0.003	0.00212	0.00113		946.44	-0.25313	-0.09861	0.09571	-0.24811	-0.26525	-0.31557	-0.04285	0.13819	-0.08867	-0.32325	0.0293	-0.00036636	0.03124	-0.61697	-0.49924
947.95	0.00639	0.00633	0.00124	0.00244	0.0037	0.00314	0.00392	0.00573	0.00477	0.0033	0.00427	0.00321	0.00287	0.00212	0.00122		947.95	-0.23855	-0.04025	-0.000590953	-0.31347	-0.27303	-0.3209	0.03801	0.19915	-0.08256	-0.19835	-0.04467	-0.03146	0.01615	-0.61673	-0.47952
949.47	0.00612	0.00664	0.00121	0.00256	0.00372	0.00309	0.00461	0.00639	0.00411	0.0035	0.00443	0.00326	0.0028	0.00222	0.00123		949.47	-0.26219	0.0037	-0.01498	-0.29228	-0.2703	-0.32742	0.17047	0.30122	-0.17551	-0.16755	-0.02568	-0.02291	0.00769	-0.60528	-0.47602
950.99	0.00564	0.00664	0.00102	0.00265	0.00324	0.00281	0.005	0.00691	0.00257	0.00256	0.00428	0.00302	0.00149	0.00176	0.00112		950.99	-0.30466	0.00374	-0.08946	-0.27566	-0.34177	-0.36836	0.24449	0.38133	-0.39162	-0.30788	-0.04273	-0.06084	-0.145	-0.65696	-0.5004
952.5	0.00494	0.00667	0.00078231	0.00266	0.00276	0.00238	0.00503	0.00717	0.00082989	0.0012	0.00371	0.00239	-0.00029736	0.00116	0.00098138		952.5	-0.36599	0.00767	-0.186	-0.27429	-0.41175	-0.43296	0.24985	0.42263	-0.63743	-0.51195	-0.11156	-0.15937	-0.35503	-0.72474	-0.53029
954.02	0.00483	0.00689	0.00049127	0.00267	0.00247	0.002	0.00476	0.00723	-0.00030369	0.000181	0.00321	0.00121	-0.00217	0.00069922	0.00095049		954.02	-0.37606	0.03917	-0.30362	-0.27294	-0.45473	-0.48887	0.1996	0.43145	-0.79712	-0.664	-0.1716	-0.34399	-0.57412	-0.77643	-0.53691
955.53	0.00524	0.00756	0.00026688	0.00257	0.00249	0.00195	0.0044	0.00729	-0.00036004	0.00013665	0.00249	-0.00030927	-0.00355	0.00040482	0.00115		955.53	-0.33981	0.1357	-0.39431	-0.29003	-0.45182	-0.49649	0.12978	0.44126	-0.80506	-0.67063	-0.25868	-0.58098	-0.73568	-0.80958	-0.49366
957.05	0.00635	0.00862	0.00028352	0.0028	0.00303	0.00217	0.00458	0.00772	0.00031952	0.00119	0.00234	-0.00063649	-0.00364	0.00059843	0.00157		957.05	-0.24186	0.28732	-0.38758	-0.24817	-0.37266	-0.46417	0.16398	0.50733	-0.70933	-0.5135	-0.2764	-0.6321	-0.7471	-0.78778	-0.40339
958.56	0.00787	0.00993	0.00090765	0.0034	0.00384	0.00269	0.00489	0.00834	0.00125	0.0026	0.00352	0.00024468	-0.002	0.00121	0.00219		958.56	-0.10782	0.47646	-0.13535	-0.13974	-0.2516	-0.38724	0.22381	0.60307	-0.57839	-0.30191	-0.13493	-0.49443	-0.55514	-0.71917	-0.27005
960.07	0.00833	0.01063	0.00115	0.00337	0.00395	0.00272	0.00449	0.00831	0.00141	0.00309	0.00321	0.00098873	-6.4117e-05	0.00149	0.0025		960.07	-0.06787	0.57654	-0.03765	-0.14384	-0.23567	-0.3818	0.14805	0.59843	-0.5554	-0.22951	-0.17234	-0.37818	-0.32769	-0.68731	-0.20543
961.59	0.00821	0.01098	0.00111	0.00305	0.00357	0.0024	0.00406	0.00779	0.00094915	0.00302	0.00234	0.00101	0.00072816	0.00149	0.00251		961.59	-0.07819	0.62707	-0.05373	-0.2022	-0.29279	-0.42952	0.06422	0.51826	-0.62063	-0.23999	-0.27663	-0.37491	-0.23484	-0.68684	-0.20315
963.1	0.00775	0.01102	0.00079123	0.00275	0.00301	0.00198	0.00375	0.00689	0.0004219	0.00269	0.00192	0.00036508	6.5472e-05	0.0009644	0.00224		963.1	-0.11849	0.63238	-0.1824	-0.25824	-0.37463	-0.49133	0.00557	0.37843	-0.69491	-0.2882	-0.32799	-0.47562	-0.31251	-0.74657	-0.25958
964.62	0.00718	0.01084	0.00025291	0.00235	0.00246	0.00161	0.00358	0.00611	0.00014583	0.00237	0.00126	-0.00060315	-0.00234	0.00032375	0.00194		964.62	-0.16909	0.60597	-0.39995	-0.33164	-0.45719	-0.54659	-0.0273	0.25893	-0.7338	-0.33681	-0.40662	-0.62689	-0.59388	-0.81871	-0.32523
966.13	0.00661	0.01034	-0.00012877	0.00204	0.00208	0.00133	0.0038	0.00572	-0.00027666	0.00187	0.00101	-0.00127	-0.00399	-5.5326e-05	0.0016		966.13	-0.21874	0.53447	-0.55421	-0.38661	-0.51405	-0.58752	0.01423	0.19817	-0.79332	-0.41153	-0.43712	-0.73062	-0.78779	-0.8614	-0.3985
967.64	0.00608	0.00973	3.9886e-05	0.00226	0.00203	0.00145	0.00401	0.00578	-0.00048297	0.00137	0.00238	-0.00071947	-0.00357	-0.00010536	0.00156		967.64	-0.26585	0.44717	-0.48605	-0.34737	-0.52034	-0.57045	0.05584	0.20731	-0.82238	-0.48556	-0.27237	-0.64507	-0.73906	-0.86703	-0.407
969.15	0.00494	0.00857	9.2112e-05	0.0019	0.00166	0.00114	0.0035	0.00533	-0.00108	0.00041894	0.00215	-0.00069966	-0.00339	-0.00025914	0.0014		969.15	-0.36626	0.28089	-0.46494	-0.41216	-0.57547	-0.61606	-0.04356	0.13778	-0.90619	-0.62842	-0.29967	-0.64197	-0.71801	-0.88435	-0.44107
970.67	0.00392	0.00722	0.00013814	0.00134	0.00116	0.00059698	0.003	0.00475	-0.00158	-0.00044131	0.00149	-0.00073818	-0.00294	-0.00056412	0.00126		970.67	-0.45573	0.08619	-0.44634	-0.51583	-0.65043	-0.69656	-0.13952	0.04914	-0.97622	-0.75704	-0.3795	-0.64799	-0.66435	-0.91869	-0.47064
972.18	0.00301	0.00598	0.00014493	0.00087691	0.00070976	-4.3053e-05	0.00275	0.00423	-0.00187	-0.00109	0.00075438	-0.00063178	-0.00183	-0.00071897	0.0009826		972.18	-0.53636	-0.09117	-0.44359	-0.5995	-0.71659	-0.7913	-0.18612	-0.03109	-1.01807	-0.85443	-0.46787	-0.63137	-0.53436	-0.93613	-0.53003
973.69	0.00218	0.00495	-0.00010639	0.00036333	0.00040124	-0.00041622	0.00255	0.00381	-0.00188	-0.00119	-0.00023515	-0.00070286	-0.00172	-0.00064887	0.00073103		973.69	-0.60932	-0.23953	-0.54516	-0.69319	-0.76236	-0.84653	-0.22485	-0.09593	-1.0198	-0.86965	-0.58704	-0.64247	-0.52177	-0.92823	-0.584
975.21	0.00176	0.00414	-0.00039193	-9.6347e-05	0.00028078	-0.00069052	0.00248	0.00357	-0.00155	-0.00118	-0.0012	-0.00112	-0.0025	-0.00033445	0.0007116		975.21	-0.646	-0.35516	-0.66056	-0.77704	-0.78023	-0.88713	-0.23836	-0.13331	-0.97213	-0.86727	-0.70279	-0.70838	-0.61289	-0.89283	-0.58817
976.72	0.00208	0.00383	-0.00027076	0.00013935	0.00074402	-0.00040762	0.00256	0.00373	-0.00076518	-0.00040674	-0.00079767	-0.00061846	-0.00239	0.00031776	0.00086836		976.72	-0.61813	-0.40034	-0.61159	-0.73405	-0.71151	-0.84526	-0.22408	-0.10917	-0.86214	-0.75187	-0.65478	-0.62928	-0.59984	-0.81938	-0.55454
978.23	0.0025	0.00351	-0.00018083	0.00027888	0.00113	-0.00012024	0.00216	0.00352	-0.00017212	0.00036964	-0.00084181	-0.00046266	-0.00231	0.00065838	0.00117		978.23	-0.58075	-0.44625	-0.57525	-0.70859	-0.6546	-0.80272	-0.29954	-0.14203	-0.77859	-0.63579	-0.66009	-0.60494	-0.59106	-0.78103	-0.48924
979.75	0.00271	0.00301	-6.0718e-05	0.00043235	0.00133	-8.7959e-05	0.00184	0.00311	0.00015747	0.00061565	-0.00095058	-0.00066916	-0.00239	0.00069004	0.00151		979.75	-0.56289	-0.51716	-0.5267	-0.6806	-0.62421	-0.79795	-0.36106	-0.20412	-0.73216	-0.59901	-0.67319	-0.63721	-0.60032	-0.77746	-0.41629
981.26	0.00272	0.00252	0.00012626	0.0008914	0.00114	-0.00010218	0.0019	0.00274	0.00022498	0.00046022	-0.00024362	-0.00053093	-0.00198	0.00055015	0.00187		981.26	-0.562	-0.58805	-0.45114	-0.59686	-0.65316	-0.80005	-0.35058	-0.26137	-0.72265	-0.62225	-0.58806	-0.61561	-0.55194	-0.79322	-0.3404
982.78	0.00225	0.00198	0.0002286	0.00115	0.0007237	-7.7873e-05	0.00183	0.00225	7.2451e-06	0.00017966	0.00087362	0.00020037	-0.00162	0.00033537	0.0022		982.78	-0.60292	-0.66573	-0.40978	-0.55023	-0.71452	-0.79645	-0.36267	-0.33793	-0.75332	-0.6642	-0.45351	-0.50135	-0.5102	-0.8174	-0.26823
984.29	0.00186	0.00136	1.7885e-05	0.00084863	0.00028273	-0.00033757	0.00125	0.00163	-2.7937e-05	-5.515e-05	0.00101	0.00019872	-0.00135	-3.857e-06	0.00226		984.29	-0.63711	-0.75497	-0.49494	-0.60466	-0.77994	-0.83489	-0.47454	-0.43361	-0.75828	-0.6993	-0.4365	-0.50161	-0.47847	-0.8556	-0.25589
985.81	0.00137	0.00084784	-1.7783e-05	0.00026603	-4.0196e-05	-0.00043538	0.00027567	0.00103	4.7099e-05	3.4148e-07	0.00028556	0.00024918	-0.00113	4.6752e-05	0.00223		985.81	-0.68032	-0.82799	-0.50935	-0.71094	-0.82785	-0.84937	-0.66165	-0.52561	-0.74771	-0.69101	-0.52433	-0.49373	-0.45205	-0.8499	-0.26327
987.32	0.00061671	0.00049187	-0.00020482	-0.00058785	-0.0003332	-0.00059665	-0.00079083	0.00037794	-4.6525e-05	-5.4493e-05	-0.00159	0.00017419	-0.00108	0.00025288	0.00205		987.32	-0.74685	-0.87909	-0.58494	-0.8667	-0.87132	-0.87324	-0.86633	-0.6266	-0.7609	-0.6992	-0.75059	-0.50544	-0.44647	-0.82669	-0.30062
988.83	0.00027128	0.00028567	-0.00033291	-0.00099061	-0.00023469	-0.00060258	-0.00118	-0.00010497	-6.064e-05	6.6456e-05	-0.00294	-5.4101e-05	-0.00162	0.00033271	0.00177		988.83	-0.77727	-0.90869	-0.63671	-0.94017	-0.8567	-0.87412	-0.94025	-0.70117	-0.76289	-0.68112	-0.91303	-0.54111	-0.50986	-0.8177	-0.36171
990.35	0.00012066	0.00033583	-0.00031094	-0.00078868	-7.6695e-05	-0.00043068	-0.00076944	-0.00020732	3.1747e-05	0.00023879	-0.00233	5.9667e-05	-0.00178	0.00017787	0.00141		990.35	-0.79053	-0.90149	-0.62783	-0.90333	-0.83326	-0.84867	-0.86223	-0.71697	-0.74987	-0.65536	-0.83953	-0.52334	-0.5285	-0.83514	-0.438
991.86	0.00010221	0.00045232	-0.00017275	-0.00017112	0.0002176	1.4742e-05	-0.00034915	-0.00022221	2.1765e-05	0.00034076	-0.00067399	0.00102	-0.00096539	0.00012471	0.00106		991.86	-0.79216	-0.88477	-0.57198	-0.79068	-0.7896	-0.78274	-0.78156	-0.71927	-0.75128	-0.64011	-0.63988	-0.37296	-0.43332	-0.84112	-0.51419
993.38	0.00014077	0.00040163	-0.0002967	0.00014418	0.00019627	0.00020118	-0.0002602	-0.00032644	-2.3762e-05	0.00030179	0.00061423	0.00104	-0.00099763	-0.00015048	0.00056897		993.38	-0.78876	-0.89205	-0.62207	-0.73316	-0.79277	-0.75515	-0.76449	-0.73536	-0.75769	-0.64594	-0.48475	-0.37028	-0.4371	-0.87211	-0.61877
994.89	6.4835e-05	0.00028984	-7.23e-05	0.00039086	3.5857e-05	0.00032444	-0.00027012	-0.00048524	-0.00013785	0.00039378	0.00155	0.00111	-0.00037414	-0.00034157	0.00018509		994.89	-0.79545	-0.9081	-0.53138	-0.68817	-0.81657	-0.7369	-0.7664	-0.75988	-0.77376	-0.63218	-0.37183	-0.35985	-0.36403	-0.89363	-0.70113
996.4	-6.5461e-05	0.00025217	0.00012844	0.00034807	-8.5383e-05	0.00030543	-0.00039773	-0.00055951	-0.00020462	0.00047269	0.00175	0.00135	0.00080797	-0.00023387	-3.0145e-05		996.4	-0.80692	-0.9135	-0.45026	-0.69597	-0.83455	-0.73972	-0.79089	-0.77135	-0.78317	-0.62039	-0.34776	-0.32209	-0.22549	-0.8815	-0.74731
997.92	-0.00034379	0.00016259	0.0003413	8.5926e-05	-4.2322e-05	0.00032702	-0.00055346	-0.00053646	-0.0001952	0.00049451	0.00147	0.00152	0.00253	-0.00012534	-0.00010877		997.92	-0.83143	-0.92636	-0.36423	-0.74379	-0.82816	-0.73652	-0.82078	-0.76779	-0.78184	-0.61712	-0.38129	-0.29479	-0.02423	-0.86928	-0.76418
999.43	-0.00057085	0.00014013	0.00044311	-0.00016202	0.00010446	0.00056422	-0.00062294	-0.00032867	3.5087e-05	0.00059195	0.00062658	0.00175	0.00285	-1.3309e-05	-0.00015133		999.43	-0.85142	-0.92959	-0.32309	-0.78902	-0.80639	-0.70141	-0.83411	-0.73571	-0.7494	-0.60256	-0.48326	-0.25911	0.0144	-0.85666	-0.77332
1000.9	0.00090293	0.00078867	0.00087761	0.00058325	0.00116	0.00164	-0.00034073	0.00051162	0.00157	0.00213	0.00147	0.00273	0.00477	0.00069923	0.00055069		1000.9	-0.72165	-0.83648	-0.14749	-0.65307	-0.6496	-0.54201	-0.77995	-0.60596	-0.53341	-0.37301	-0.38186	-0.10561	0.23906	-0.77643	-0.62269
1002.5	0.00615	0.00315	0.00199	0.00362	0.00435	0.005	0.00105	0.0029	0.00534	0.00631	0.00569	0.00547	0.00856	0.00364	0.00272		1002.5	-0.25973	-0.49706	0.30312	-0.09828	-0.17663	-0.04536	-0.51304	-0.23786	-0.00205	0.25176	0.12599	0.32235	0.6833	-0.44531	-0.15775
1004	0.01606	0.00784	0.00461	0.00901	0.01002	0.01094	0.00411	0.00707	0.01165	0.01315	0.01415	0.01144	0.01832	0.00984	0.00664		1004	0.6133	0.17523	1.35957	0.88433	0.6652	0.83464	0.07359	0.40602	0.88627	1.27514	1.14507	1.25514	1.82735	0.25329	0.68395
1005.5	0.02566	0.013	0.00735	0.01429	0.01571	0.01689	0.0076	0.01136	0.01746	0.01939	0.02305	0.01826	0.02915	0.01731	0.0103		1005.5	1.45846	0.91635	2.46978	1.84764	1.50844	1.71444	0.74362	1.06895	1.70531	2.20763	2.2171	2.32019	3.09636	1.09349	1.46992
1007	0.03024	0.01607	0.00899	0.01672	0.01855	0.01986	0.00984	0.01371	0.02005	0.02204	0.02828	0.02268	0.03727	0.02216	0.01192		1007	1.8615	1.35667	3.13131	2.29036	1.9305	2.15522	1.17462	1.4315	2.06975	2.60383	2.84633	3.01122	4.04824	1.63998	1.81664
1008.5	0.02763	0.01536	0.00852	0.01483	0.0171	0.01828	0.00967	0.01286	0.01817	0.01985	0.02674	0.02196	0.03635	0.02181	0.01056		1008.5	1.63185	1.25546	2.94003	1.94633	1.71509	1.92047	1.14213	1.30056	1.80519	2.2767	2.66135	2.89858	3.93983	1.60045	1.52528
1010	0.01938	0.01152	0.00625	0.00997	0.01232	0.01315	0.0075	0.00961	0.01316	0.01449	0.02007	0.01704	0.02834	0.01684	0.00712		1010	0.90565	0.70402	2.02357	1.05951	1.00626	1.16131	0.72453	0.79931	1.09983	1.47489	1.85763	2.13006	3.00143	1.04057	0.78657
1011.5	0.01035	0.00672	0.00335	0.00479	0.00702	0.00759	0.00415	0.00577	0.00799	0.00899	0.01114	0.01012	0.01662	0.01012	0.00363		1011.5	0.10996	0.01462	0.85012	0.11426	0.22016	0.33807	0.08178	0.20558	0.37084	0.65324	0.78247	1.04797	1.62741	0.28475	0.03741
1013	0.00479	0.00349	0.00124	0.00146	0.00364	0.00429	0.00172	0.00325	0.00486	0.00556	0.00382	0.005	0.00654	0.00519	0.00151		1013	-0.37968	-0.44935	0.000217321	-0.49354	-0.28135	-0.14933	-0.38539	-0.18295	-0.07033	0.14075	-0.09812	0.24805	0.44599	-0.2707	-0.41786
1014.6	0.0024	0.00206	0.00028979	0.00022353	0.00202	0.00272	0.00095946	0.00219	0.00353	0.00391	0.00022363	0.00223	0.00143	0.00292	0.00050486		1014.6	-0.58979	-0.65389	-0.38505	-0.71869	-0.52251	-0.38245	-0.53041	-0.34709	-0.25645	-0.10619	-0.53179	-0.18354	-0.15252	-0.52623	-0.63253
1016.1	0.00157	0.00164	0.00020625	0.00027797	0.0014	0.00233	0.00118	0.00194	0.00294	0.00305	-2.5423e-06	0.00090112	-8.136e-05	0.00188	0.00014049		1016.1	-0.66335	-0.7147	-0.41881	-0.70876	-0.61461	-0.44011	-0.48782	-0.38563	-0.34072	-0.23487	-0.55902	-0.39187	-0.32972	-0.64375	-0.7107
1017.6	0.00071307	0.00136	0.00045751	0.00058768	0.001	0.00195	0.00134	0.00171	0.00229	0.00208	0.00112	0.00067615	0.00026783	0.00103	-0.00015944		1017.6	-0.73837	-0.75495	-0.31727	-0.65226	-0.67312	-0.49682	-0.45786	-0.42068	-0.43171	-0.37954	-0.42433	-0.42702	-0.28879	-0.73962	-0.77506
1019.1	-0.0002087	0.00095302	0.00079191	0.0005097	0.00061179	0.00129	0.00125	0.00134	0.00147	0.00075432	0.00183	0.00067689	0.00173	1.6801e-05	-0.00041109		1019.1	-0.81954	-0.81289	-0.18213	-0.66649	-0.73112	-0.59443	-0.47492	-0.47873	-0.54672	-0.57828	-0.3387	-0.42691	-0.11785	-0.85327	-0.82905
1020.6	-0.00095776	0.00054015	0.00105	0.00017687	0.00013305	0.00069237	0.00084139	0.00086865	0.00085444	-0.00025592	0.00132	0.00074307	0.00403	-0.00067732	-0.00057883		1020.6	-0.88549	-0.87216	-0.0798	-0.7272	-0.80215	-0.68245	-0.55307	-0.55083	-0.63398	-0.72932	-0.40033	-0.41657	0.15223	-0.93144	-0.86504
1022.1	-0.00122	0.00040293	0.00139	-0.00017979	7.2715e-05	0.00037526	0.0006965	0.00061508	0.00094373	-0.00045791	0.00083817	0.00151	0.00798	-0.00084587	-0.00053348		1022.1	-0.9083	-0.89186	0.06064	-0.79226	-0.8111	-0.72938	-0.58088	-0.58999	-0.6214	-0.75952	-0.45778	-0.29729	0.61486	-0.95042	-0.85531
1023.6	-0.00115	0.00050124	0.00158	-0.00028142	0.00012595	0.00026483	0.00095022	0.00057302	0.00157	0.0001119	0.00062495	0.00212	0.01129	-0.00045706	-0.00045923		1023.6	-0.90214	-0.87775	0.13738	-0.8108	-0.8032	-0.74573	-0.53219	-0.59648	-0.53366	-0.67433	-0.48346	-0.20099	1.00345	-0.90663	-0.83938
1025.1	-0.00118	0.00050243	0.00132	-0.00034799	0.00013089	0.00018353	0.00137	0.0006725	0.00191	0.00081966	0.00027984	0.00205	0.01051	-4.0923e-05	-0.00042008		1025.1	-0.90505	-0.87758	0.0302	-0.82294	-0.80247	-0.75776	-0.45134	-0.58112	-0.4856	-0.56851	-0.52502	-0.21244	0.91192	-0.85977	-0.83098
1026.6	-0.00171	0.0003632	0.00054059	-0.00046762	-0.00017425	-1.473e-05	0.00167	0.00064417	0.0017	0.00109	-0.00070463	0.00099166	0.0048	-2.2568e-05	-0.00076744		1026.6	-0.95167	-0.89756	-0.28369	-0.84477	-0.84774	-0.78711	-0.39437	-0.58549	-0.51511	-0.52797	-0.64357	-0.37773	0.24199	-0.85771	-0.9055
1028.1	-0.00161	0.0003811	-0.00024256	-0.00030385	-0.0002352	0.00016713	0.00204	0.00071722	0.00165	0.00116	-0.00105	-0.00035089	-0.00015866	-5.3122e-05	-0.00113		1028.1	-0.9428	-0.89499	-0.60019	-0.81489	-0.85678	-0.76019	-0.32229	-0.57421	-0.52163	-0.51827	-0.68569	-0.58748	-0.33877	-0.86115	-0.98434
1029.6	-0.00050687	0.00104	-0.00029162	0.00057751	0.00044731	0.00115	0.00295	0.00143	0.00246	0.00182	0.00039296	-0.00061753	-0.00142	0.00071297	-0.00092078		1029.6	-0.84579	-0.80054	-0.62002	-0.65412	-0.75553	-0.61504	-0.14795	-0.46428	-0.40848	-0.4194	-0.51139	-0.62914	-0.48667	-0.77488	-0.9384
1031.1	0.0017	0.00224	0.00047755	0.00198	0.00202	0.00257	0.00386	0.00266	0.00398	0.00328	0.00288	0.00127	0.00114	0.00236	-6.2847e-06		1031.1	-0.65133	-0.62867	-0.30917	-0.3975	-0.52272	-0.40527	0.02661	-0.27363	-0.19343	-0.20101	-0.21247	-0.33419	-0.18655	-0.58938	-0.74219
1032.6	0.00426	0.00374	0.00161	0.00342	0.00377	0.00402	0.00444	0.00377	0.00559	0.00484	0.00549	0.00375	0.00673	0.00412	0.00119		1032.6	-0.42575	-0.41274	0.14825	-0.13622	-0.26193	-0.19059	0.13846	-0.10274	0.03282	0.03239	0.10247	0.05328	0.46865	-0.39096	-0.48591
1034.1	0.00615	0.00495	0.00224	0.00446	0.00493	0.00486	0.00476	0.00425	0.00665	0.00587	0.00657	0.00526	0.00972	0.00539	0.00206		1034.1	-0.25985	-0.23943	0.40205	0.05459	-0.09009	-0.06577	0.19909	-0.02935	0.18277	0.18652	0.23198	0.28957	0.81873	-0.24776	-0.29893
1035.7	0.00761	0.00578	0.00232	0.00513	0.0055	0.00527	0.00521	0.00424	0.00729	0.00651	0.00667	0.00533	0.00792	0.0059	0.00242		1035.7	-0.13127	-0.11931	0.43689	0.17619	-0.00664	-0.00507	0.2853	-0.031	0.27324	0.28228	0.24502	0.29957	0.60826	-0.19117	-0.22212
1037.2	0.008	0.00618	0.0022	0.00536	0.00564	0.00546	0.00563	0.00418	0.0074	0.00679	0.00696	0.00473	0.00537	0.00589	0.00231		1037.2	-0.09677	-0.0621	0.38855	0.21869	0.0143	0.02258	0.366	-0.04	0.28843	0.32398	0.27957	0.20683	0.30949	-0.1915	-0.24514
1038.7	0.00732	0.00603	0.00218	0.00497	0.00541	0.00539	0.00582	0.00424	0.0071	0.00614	0.00688	0.00413	0.00409	0.00561	0.00198		1038.7	-0.15666	-0.08388	0.37982	0.14667	-0.01948	0.01327	0.40202	-0.0297	0.24589	0.22708	0.27031	0.11306	0.15962	-0.22345	-0.31547
1040.2	0.00587	0.00545	0.00199	0.00416	0.00499	0.00483	0.00543	0.0041	0.00631	0.00488	0.00517	0.00376	0.00368	0.00486	0.0015		1040.2	-0.28463	-0.16666	0.30037	-0.00147	-0.08161	-0.06953	0.32781	-0.05221	0.13474	0.03819	0.06337	0.05553	0.11057	-0.30792	-0.41818
1041.7	0.00474	0.00504	0.00186	0.00362	0.00449	0.00447	0.00518	0.00382	0.00554	0.00358	0.00319	0.00348	0.00448	0.00417	0.00102		1041.7	-0.38378	-0.22607	0.25123	-0.09912	-0.15531	-0.12314	0.27893	-0.09502	0.02602	-0.15548	-0.17398	0.01035	0.20482	-0.3861	-0.52249
1043.2	0.00462	0.00493	0.00161	0.00366	0.00419	0.00421	0.00523	0.00359	0.00517	0.00294	0.00148	0.00258	0.00296	0.0037	0.0007739		1043.2	-0.39433	-0.24233	0.14797	-0.09155	-0.2003	-0.16176	0.28933	-0.13002	-0.02594	-0.25157	-0.38035	-0.12923	0.02724	-0.43832	-0.5748
1044.7	0.00547	0.0053	0.00168	0.00445	0.00448	0.00456	0.00601	0.00389	0.00574	0.00354	0.00124	0.00226	0.00289	0.00387	0.00092998		1044.7	-0.31972	-0.18903	0.17549	0.05202	-0.15747	-0.11072	0.43801	-0.08438	0.0544	-0.16135	-0.40884	-0.1788	0.01906	-0.41921	-0.54131
1046.2	0.00665	0.00588	0.00188	0.00539	0.0051	0.00502	0.00667	0.00441	0.00629	0.00428	0.00224	0.00271	0.00258	0.00431	0.00117		1046.2	-0.21563	-0.10557	0.25583	0.22311	-0.06551	-0.04258	0.5656	-0.00405	0.13172	-0.05173	-0.2886	-0.10947	-0.01778	-0.36947	-0.48947
1047.6	0.00731	0.00635	0.00204	0.00602	0.00585	0.0052	0.00689	0.00482	0.00662	0.00466	0.00317	0.00326	0.00254	0.0045	0.00141		1047.6	-0.1573	-0.03784	0.32114	0.33779	0.04531	-0.01471	0.60709	0.05921	0.17758	0.0057	-0.17652	-0.02347	-0.02202	-0.34807	-0.43783
1049.1	0.00802	0.00691	0.0021	0.00651	0.00666	0.00548	0.00684	0.00487	0.00688	0.00485	0.00306	0.00347	0.00207	0.00453	0.00154		1049.1	-0.0946	0.04252	0.34519	0.42796	0.16616	0.02579	0.59755	0.06686	0.21432	0.03372	-0.19018	0.0097	-0.07765	-0.34547	-0.4096
1050.6	0.00918	0.00772	0.00254	0.00703	0.00765	0.00601	0.00703	0.00506	0.00774	0.00551	0.00358	0.00401	0.00353	0.00485	0.00201		1050.6	0.00711	0.15916	0.52596	0.52333	0.31228	0.10495	0.63519	0.09679	0.33624	0.13316	-0.12709	0.09327	0.09306	-0.30957	-0.30968
1052.1	0.01086	0.00853	0.00333	0.0077	0.00869	0.00678	0.00774	0.00567	0.00884	0.0067	0.00524	0.00527	0.00595	0.0057	0.00261		1052.1	0.1554	0.27495	0.84317	0.6446	0.46669	0.21805	0.77165	0.18997	0.4905	0.31028	0.07209	0.2912	0.37739	-0.21359	-0.18135
1053.6	0.01192	0.0089	0.00408	0.00832	0.00949	0.00754	0.00873	0.00625	0.00975	0.00773	0.00706	0.00698	0.01121	0.00655	0.00317		1053.6	0.24865	0.32756	1.14857	0.75733	0.58576	0.33062	0.96007	0.28033	0.61937	0.46443	0.29109	0.55836	0.99396	-0.11773	-0.06172
1055.1	0.01161	0.00867	0.00426	0.00843	0.00938	0.00778	0.00936	0.00649	0.00983	0.00793	0.00828	0.00787	0.01219	0.00683	0.0033		1055.1	0.221	0.29472	1.21909	0.77867	0.56925	0.36683	1.08152	0.31657	0.62979	0.49466	0.43854	0.6964	1.10881	-0.08581	-0.03329
1056.6	0.01057	0.00807	0.0036	0.00803	0.00884	0.00755	0.0095	0.00632	0.00936	0.00788	0.00818	0.00738	0.00982	0.00679	0.00305		1056.6	0.12934	0.20942	0.95168	0.7056	0.48952	0.33203	1.10854	0.29113	0.56396	0.48718	0.42643	0.62068	0.83105	-0.09053	-0.08609
1058.1	0.00955	0.00766	0.00261	0.00744	0.00822	0.00716	0.00942	0.00621	0.00909	0.00796	0.007	0.00583	0.00467	0.00665	0.00275		1058.1	0.04012	0.15018	0.55384	0.59686	0.39817	0.27462	1.09269	0.27457	0.52634	0.49904	0.28382	0.3776	0.22737	-0.10632	-0.15037
1059.6	0.00906	0.00752	0.00187	0.00679	0.00814	0.00701	0.00893	0.00629	0.00909	0.00796	0.00586	0.00426	0.00174	0.00666	0.00257		1059.6	-0.00314	0.13008	0.25535	0.47836	0.38588	0.25283	0.99857	0.28677	0.5256	0.49911	0.14652	0.13323	-0.11588	-0.1057	-0.18923
1061.1	0.00945	0.00778	0.00173	0.00627	0.00839	0.00716	0.00852	0.00682	0.00925	0.00818	0.00515	0.00372	0.00178	0.00721	0.00255		1061.1	0.03113	0.1671	0.19594	0.38363	0.42325	0.27435	0.92012	0.36814	0.54933	0.53124	0.06177	0.04777	-0.11131	-0.04303	-0.19326
1062.6	0.01023	0.00823	0.00205	0.00641	0.00888	0.00751	0.00852	0.00748	0.00957	0.00827	0.00529	0.00426	0.00536	0.00805	0.00279		1062.6	0.09993	0.23148	0.32442	0.41025	0.49541	0.32678	0.92046	0.47061	0.59438	0.54573	0.07795	0.13348	0.30791	0.05083	-0.14263
1064	0.01112	0.00877	0.00264	0.00694	0.00917	0.00797	0.00901	0.00834	0.00981	0.00813	0.00627	0.00536	0.00806	0.00878	0.00313		1064	0.17759	0.30993	0.56439	0.50715	0.53797	0.39491	1.01525	0.60219	0.627	0.5241	0.19671	0.30473	0.62406	0.13371	-0.0697
1065.5	0.01214	0.00951	0.00301	0.00769	0.0094	0.00849	0.00987	0.00901	0.01037	0.00843	0.0074	0.00604	0.00991	0.00949	0.0034		1065.5	0.26741	0.41492	0.71497	0.64392	0.57298	0.47232	1.18065	0.7056	0.70708	0.56884	0.33196	0.41139	0.84136	0.21294	-0.01196
1067	0.01328	0.01045	0.00338	0.00859	0.00985	0.00924	0.01108	0.00984	0.01141	0.00941	0.00921	0.00658	0.01008	0.01026	0.00383		1067	0.36841	0.55112	0.86321	0.80766	0.63916	0.58314	1.41251	0.83419	0.8526	0.71611	0.55056	0.49571	0.86059	0.29962	0.08131
1068.5	0.01408	0.01116	0.00355	0.00917	0.01041	0.00996	0.01204	0.01057	0.01243	0.01049	0.01055	0.00704	0.00957	0.01076	0.00415		1068.5	0.43877	0.65291	0.93248	0.91284	0.72232	0.68968	1.59599	0.94774	0.99699	0.877	0.7119	0.56769	0.80103	0.35671	0.14913
1070	0.0146	0.0116	0.00364	0.00927	0.01102	0.01058	0.01262	0.01136	0.01311	0.01139	0.01129	0.00762	0.01016	0.01118	0.00444		1070	0.48447	0.71565	0.96841	0.9319	0.81281	0.78136	1.70749	1.0688	1.09237	1.01171	0.80065	0.65862	0.87031	0.404	0.21165
1071.4	0.01484	0.01162	0.00371	0.00904	0.01128	0.01085	0.01264	0.012	0.01325	0.01197	0.01158	0.00813	0.01211	0.01143	0.00459		1071.4	0.50516	0.71823	0.99532	0.88927	0.85079	0.82147	1.71114	1.16731	1.11279	1.09797	0.83521	0.73681	1.0992	0.43216	0.24332
1072.9	0.01421	0.01109	0.00355	0.00851	0.01091	0.01059	0.01213	0.01209	0.01262	0.01155	0.01038	0.00829	0.01395	0.01119	0.00444		1072.9	0.44986	0.64186	0.93183	0.79285	0.79694	0.78254	1.61288	1.18182	1.0239	1.03503	0.69106	0.76287	1.31484	0.40502	0.21251
1074.4	0.01326	0.01033	0.00317	0.00779	0.01017	0.00998	0.01136	0.01172	0.0115	0.01049	0.00876	0.00735	0.01285	0.01048	0.0041		1074.4	0.36621	0.53361	0.77713	0.66118	0.68656	0.69213	1.46644	1.12454	0.86542	0.87655	0.49673	0.61609	1.18593	0.32529	0.13795
1075.9	0.01288	0.00993	0.00297	0.00771	0.00958	0.00967	0.01111	0.0115	0.01062	0.00963	0.00836	0.00665	0.0113	0.01009	0.00388		1075.9	0.3331	0.47532	0.69998	0.6467	0.59954	0.64697	1.41807	1.09119	0.74145	0.74855	0.44849	0.50577	1.00415	0.28104	0.09233
1077.4	0.01315	0.0099	0.00302	0.00791	0.00946	0.00987	0.01146	0.01178	0.01047	0.00914	0.0088	0.00665	0.00987	0.01019	0.00393		1077.4	0.35661	0.4712	0.71683	0.68405	0.58217	0.67656	1.48544	1.13457	0.72032	0.67483	0.50142	0.5056	0.8365	0.29185	0.10134
1078.8	0.01407	0.01034	0.00354	0.00867	0.00998	0.01047	0.01243	0.01258	0.01111	0.00954	0.01061	0.00772	0.00969	0.01079	0.00428		1078.8	0.43745	0.53519	0.92965	0.82264	0.65938	0.76419	1.67084	1.25748	0.81104	0.73522	0.71888	0.6736	0.81541	0.35952	0.17672
1080.3	0.01546	0.01114	0.00423	0.00957	0.01083	0.01133	0.01322	0.01375	0.0125	0.01057	0.0128	0.0094	0.01234	0.01165	0.00473		1080.3	0.5602	0.65018	1.20705	0.98614	0.78522	0.89251	1.82226	1.43845	1.00643	0.88851	0.98298	0.93643	1.12651	0.45715	0.27464
1081.8	0.01665	0.01185	0.00462	0.0103	0.01173	0.01211	0.01353	0.0146	0.01413	0.01191	0.01468	0.01077	0.01505	0.01268	0.00526		1081.8	0.66499	0.75212	1.36422	1.11888	0.91859	1.00752	1.88252	1.57	1.23634	1.08915	1.20889	1.15015	1.44364	0.57258	0.38664
1083.2	0.0174	0.01226	0.00444	0.01045	0.01224	0.01242	0.01324	0.01484	0.01537	0.01261	0.01519	0.01076	0.0136	0.01316	0.00562		1083.2	0.73085	0.81083	1.29224	1.14734	0.99439	1.05385	1.82591	1.6066	1.41116	1.19411	1.27007	1.14796	1.27394	0.62719	0.46435
1084.7	0.01823	0.01253	0.00431	0.01073	0.01265	0.01273	0.01324	0.0149	0.01652	0.01316	0.01552	0.01034	0.01145	0.01356	0.00593		1084.7	0.80429	0.84974	1.23942	1.19696	1.05433	1.09914	1.82648	1.61509	1.57288	1.27708	1.30981	1.08328	1.02138	0.67167	0.53247
1086.2	0.01903	0.01274	0.00427	0.01106	0.01289	0.01296	0.01342	0.01493	0.01741	0.01345	0.01648	0.01015	0.01048	0.01378	0.00624		1086.2	0.87474	0.87874	1.22483	1.25861	1.08979	1.13319	1.86065	1.62065	1.69756	1.3191	1.42602	1.05266	0.90758	0.69656	0.5969
1087.6	0.01908	0.01265	0.00433	0.01118	0.0129	0.01297	0.01327	0.01471	0.01754	0.01313	0.01665	0.01048	0.01023	0.01356	0.00633		1087.6	0.87923	0.86697	1.24827	1.27996	1.09112	1.13437	1.83147	1.58575	1.71686	1.2726	1.44577	1.10437	0.87922	0.67156	0.61791
1089.1	0.01904	0.01266	0.00461	0.01135	0.01302	0.01317	0.01304	0.01464	0.01759	0.013	0.01665	0.01114	0.01315	0.01368	0.00644		1089.1	0.87553	0.86812	1.36179	1.3106	1.10966	1.16368	1.7881	1.57587	1.72334	1.25256	1.44662	1.20811	1.2212	0.68563	0.64127
1090.6	0.01886	0.01264	0.00462	0.0113	0.01295	0.01321	0.01263	0.01445	0.01755	0.01311	0.01653	0.01187	0.01559	0.0139	0.00667		1090.6	0.85942	0.86424	1.36357	1.3013	1.09854	1.17019	1.70941	1.54622	1.71827	1.26901	1.4324	1.32154	1.5067	0.70962	0.68963
1092	0.01835	0.01228	0.0041	0.01057	0.01257	0.01291	0.01153	0.01379	0.01717	0.01292	0.01441	0.01148	0.01412	0.01379	0.00659		1092	0.81451	0.8127	1.15548	1.16832	1.04231	1.12593	1.49791	1.44401	1.66431	1.2409	1.17674	1.26045	1.33477	0.69734	0.67322
1093.5	0.01776	0.01175	0.00341	0.00961	0.01236	0.01244	0.01029	0.01301	0.01666	0.01272	0.01156	0.01023	0.00984	0.01372	0.00642		1093.5	0.76246	0.73719	0.87534	0.99435	1.01145	1.05563	1.25936	1.3245	1.5919	1.21085	0.83341	1.06531	0.83343	0.68935	0.63732
1094.9	0.01749	0.01115	0.00288	0.00899	0.0122	0.01174	0.00936	0.01212	0.01591	0.01231	0.00963	0.00893	0.00571	0.01321	0.00619		1094.9	0.73913	0.6509	0.66102	0.87977	0.98727	0.9529	1.08144	1.18692	1.48667	1.14866	0.60086	0.86252	0.34939	0.63248	0.58716
1096.4	0.01702	0.01043	0.00269	0.00871	0.01199	0.01096	0.00867	0.01103	0.01474	0.01135	0.00919	0.00813	0.00364	0.01236	0.00585		1096.4	0.69748	0.54797	0.58674	0.82871	0.95642	0.8379	0.94936	1.01769	1.32157	1.00543	0.54847	0.73775	0.10668	0.53688	0.51503
1097.8	0.01714	0.01003	0.00304	0.00896	0.01204	0.01057	0.0084	0.01028	0.01374	0.01068	0.01024	0.0087	0.00485	0.01197	0.00576		1097.8	0.7084	0.49025	0.7254	0.87422	0.96487	0.77884	0.8968	0.90235	1.18112	0.90525	0.67384	0.82646	0.2481	0.49308	0.49598
1099.3	0.01711	0.00975	0.00319	0.00932	0.01179	0.01009	0.00831	0.0095	0.0129	0.00991	0.01122	0.00911	0.00494	0.01154	0.00579		1099.3	0.70549	0.45063	0.78509	0.94006	0.92778	0.70913	0.8811	0.78118	1.06335	0.79085	0.79186	0.88986	0.25883	0.44398	0.50065
1100.7	0.01676	0.00949	0.00307	0.0093	0.01115	0.0096	0.00786	0.00847	0.01219	0.00911	0.01146	0.00914	0.00388	0.01106	0.00573		1100.7	0.67441	0.41296	0.73736	0.93676	0.83165	0.63555	0.79337	0.62245	0.96333	0.67141	0.82172	0.89605	0.1343	0.3906	0.48866
1102.2	0.01605	0.00932	0.0026	0.00861	0.01047	0.00903	0.00685	0.00765	0.01181	0.00866	0.01013	0.00822	0.00205	0.01081	0.00558		1102.2	0.61242	0.38881	0.54718	0.81114	0.73196	0.55161	0.60003	0.49585	0.90937	0.6041	0.66084	0.75203	-0.08	0.36256	0.45714
1103.6	0.01542	0.00897	0.00202	0.00766	0.00986	0.00859	0.00593	0.00695	0.01159	0.00847	0.00826	0.00709	9.4083e-05	0.01034	0.00526		1103.6	0.55694	0.33865	0.31274	0.63861	0.64139	0.48651	0.42338	0.38743	0.87767	0.57491	0.43563	0.57516	-0.30915	0.30964	0.38812
1105.1	0.015	0.00869	0.002	0.00712	0.00947	0.00826	0.00539	0.00646	0.01142	0.00841	0.00741	0.00653	-0.00035338	0.00977	0.00496		1105.1	0.5196	0.29836	0.30477	0.53916	0.58352	0.4378	0.32048	0.31183	0.85401	0.56666	0.33318	0.48707	-0.3616	0.24533	0.32362
1106.5	0.01458	0.00835	0.00225	0.00696	0.00921	0.00796	0.0052	0.00618	0.01102	0.00793	0.00777	0.0069	0.00141	0.00929	0.00472		1106.5	0.48227	0.24882	0.40605	0.51021	0.54466	0.39344	0.2829	0.26957	0.79864	0.49394	0.37659	0.54475	-0.15444	0.19111	0.27129
1107.9	0.01389	0.00777	0.00241	0.00688	0.00884	0.0075	0.00509	0.0057	0.01039	0.00692	0.00808	0.0069	0.00242	0.00864	0.00442		1107.9	0.42177	0.16618	0.46982	0.49518	0.4897	0.32534	0.26244	0.19522	0.70989	0.3435	0.41431	0.54589	-0.03693	0.11741	0.20671
1109.4	0.01277	0.00709	0.00246	0.00657	0.00815	0.00687	0.00468	0.005	0.00958	0.00593	0.00811	0.00682	0.00342	0.00797	0.00401		1109.4	0.32289	0.06827	0.49201	0.43978	0.38682	0.23147	0.18348	0.08743	0.59522	0.19586	0.41796	0.53272	0.08099	0.04236	0.12003
1110.8	0.01095	0.00621	0.00202	0.00542	0.00708	0.00592	0.00371	0.00419	0.00863	0.00498	0.00662	0.00578	0.00187	0.00694	0.00339		1110.8	0.16315	-0.05749	0.31298	0.22832	0.22882	0.09191	-0.00333	-0.0377	0.4611	0.05331	0.23823	0.37071	-0.10142	-0.07335	-0.01398
1112.2	0.00902	0.00514	0.00093769	0.00386	0.00577	0.00479	0.00245	0.00315	0.00785	0.00434	0.0036	0.00351	-0.001	0.00557	0.00257		1112.2	-0.00718	-0.21177	-0.12321	-0.0551	0.03398	-0.07545	-0.24477	-0.19784	0.35215	-0.04177	-0.12539	0.0164	-0.43758	-0.22851	-0.1888
1113.7	0.00755	0.00442	8.0536e-05	0.00268	0.00466	0.00384	0.00143	0.00235	0.00723	0.00399	0.00143	0.00137	-0.00296	0.00456	0.00185		1113.7	-0.13661	-0.31465	-0.46962	-0.27141	-0.13043	-0.2168	-0.43924	-0.32264	0.26481	-0.09407	-0.38686	-0.31877	-0.66687	-0.34136	-0.34497
1115.1	0.0068	0.00396	-0.00040691	0.00201	0.00407	0.00328	0.00106	0.00196	0.00684	0.00381	0.00101	0.00016234	-0.0042	0.00385	0.00143		1115.1	-0.2021	-0.38185	-0.66661	-0.39368	-0.21787	-0.29889	-0.5116	-0.38251	0.2093	-0.12107	-0.43717	-0.5073	-0.81192	-0.42166	-0.43309
1116.5	0.00632	0.0036	-0.00050151	0.00188	0.0036	0.00299	0.00095657	0.00177	0.00649	0.00345	0.00113	-0.00027769	-0.00496	0.00334	0.00114		1116.5	-0.24482	-0.43218	-0.70484	-0.41685	-0.28828	-0.34231	-0.53097	-0.41229	0.16021	-0.17537	-0.42231	-0.57604	-0.9011	-0.47851	-0.49615
1118	0.00596	0.00335	-0.00035826	0.00188	0.0033	0.00284	0.00094981	0.00182	0.00606	0.00285	0.00116	-0.00036119	-0.00551	0.00303	0.00099841		1118	-0.27664	-0.4683	-0.64695	-0.4165	-0.3316	-0.365	-0.53227	-0.40471	0.0991	-0.26496	-0.41853	-0.58909	-0.96541	-0.5141	-0.52663
1119.4	0.00548	0.00313	-0.00047548	0.00168	0.00287	0.00272	0.00086718	0.00178	0.00541	0.00214	0.00043516	-0.00069604	-0.00624	0.00253	0.00076003		1119.4	-0.31885	-0.50013	-0.69432	-0.45304	-0.39608	-0.38298	-0.54812	-0.40951	0.00794	-0.37042	-0.50631	-0.64141	-1.05094	-0.56972	-0.57778
1120.8	0.00566	0.00315	-0.00059393	0.00176	0.00286	0.00287	0.00085443	0.00189	0.00561	0.00209	0.00015612	-0.00101	-0.00645	0.00243	0.00072874		1120.8	-0.30297	-0.49781	-0.74219	-0.43812	-0.39779	-0.36087	-0.55057	-0.3933	0.0358	-0.37797	-0.53992	-0.6906	-1.07603	-0.5812	-0.58449
1122.2	0.0066	0.00352	-0.00046613	0.00193	0.00339	0.00315	0.00086309	0.00233	0.00628	0.00275	0.00050406	-0.00079404	-0.00578	0.00283	0.00095605		1122.2	-0.22042	-0.4449	-0.69055	-0.4082	-0.31931	-0.31895	-0.54891	-0.32497	0.13069	-0.28012	-0.49802	-0.65672	-0.99812	-0.53617	-0.53572
1123.6	0.00734	0.00389	-0.00029549	0.00201	0.0041	0.0035	0.0006569	0.00272	0.00702	0.00358	0.00072376	-0.00032988	-0.0048	0.00359	0.00144		1123.6	-0.15484	-0.39061	-0.62158	-0.39195	-0.21334	-0.26663	-0.58848	-0.2648	0.23439	-0.15568	-0.47156	-0.5842	-0.88231	-0.45036	-0.43257
1125	0.00816	0.00414	-0.00027175	0.00201	0.00458	0.00377	0.00039124	0.00291	0.00743	0.00434	0.00014491	-2.5369e-05	-0.0045	0.00441	0.00181		1125	-0.08271	-0.35583	-0.61199	-0.39348	-0.14219	-0.22619	-0.63947	-0.23616	0.29304	-0.04252	-0.54127	-0.53662	-0.84772	-0.35832	-0.35229
1126.4	0.00887	0.00457	-0.00038762	0.00244	0.00493	0.00427	0.00058906	0.00309	0.0078	0.0047	-6.2917e-05	-0.00021072	-0.00514	0.00495	0.00213		1126.4	-0.01994	-0.2939	-0.65882	-0.31523	-0.09066	-0.15317	-0.6015	-0.20804	0.34406	0.01186	-0.56629	-0.56558	-0.92253	-0.29762	-0.28487
1127.9	0.00992	0.00523	-0.000502	0.00331	0.00538	0.00478	0.00102	0.00327	0.0081	0.0049	0.00088236	-0.00050508	-0.00629	0.00555	0.00239		1127.9	0.07242	-0.19902	-0.70504	-0.15568	-0.02402	-0.07782	-0.51945	-0.18037	0.38615	0.0409	-0.45246	-0.61157	-1.05678	-0.2297	-0.22858
1129.3	0.01134	0.00599	-0.00024638	0.00441	0.00605	0.00541	0.00141	0.00353	0.00852	0.00505	0.00289	-0.00012404	-0.00673	0.00608	0.00277		1129.3	0.19714	-0.08905	-0.60174	0.04576	0.07517	0.01581	-0.44458	-0.13915	0.44656	0.06343	-0.21128	-0.55204	-1.10839	-0.17098	-0.14747
1130.7	0.01207	0.00654	0.00020405	0.00513	0.0066	0.00572	0.00144	0.00357	0.00864	0.00467	0.00436	0.00036106	-0.00633	0.00638	0.00301		1130.7	0.26186	-0.01129	-0.4197	0.17577	0.15711	0.06152	-0.43901	-0.13402	0.46331	0.00782	-0.03405	-0.47625	-1.06213	-0.13675	-0.09512
1132.1	0.01178	0.00659	0.00068769	0.0049	0.00657	0.00546	0.00085416	0.0031	0.00825	0.00388	0.00434	0.00060653	-0.00521	0.00615	0.00302		1132.1	0.23597	-0.00414	-0.22424	0.1352	0.15338	0.0229	-0.55062	-0.20613	0.40834	-0.11093	-0.03608	-0.4379	-0.9309	-0.16286	-0.09328
1133.5	0.01028	0.00596	0.00083915	0.00358	0.0057	0.00461	-0.00017606	0.00221	0.00734	0.00284	0.00278	0.0007678	-0.00394	0.00535	0.00261		1133.5	0.10407	-0.09381	-0.16303	-0.10621	0.02393	-0.10307	-0.74834	-0.34313	0.27974	-0.26594	-0.22334	-0.4127	-0.78162	-0.25267	-0.1815
1134.9	0.0079	0.00487	0.00046111	0.00185	0.00429	0.00321	-0.00116	0.00099895	0.0062	0.00167	0.00026125	0.0004928	-0.00334	0.00413	0.00175		1134.9	-0.10545	-0.25064	-0.31581	-0.42216	-0.18619	-0.30921	-0.9374	-0.53071	0.11847	-0.44076	-0.52726	-0.45567	-0.71167	-0.39004	-0.36619
1136.3	0.0052	0.00348	-0.00027657	0.00032026	0.0027	0.00158	-0.0018	-0.00029445	0.00485	0.00034053	-0.00223	-0.00056525	-0.00449	0.00264	0.00079854		1136.3	-0.34361	-0.44951	-0.61394	-0.70104	-0.4212	-0.55065	-1.05921	-0.73042	-0.07181	-0.64014	-0.82781	-0.62097	-0.84656	-0.55797	-0.56952
1137.7	0.00271	0.00216	-0.00119	-0.00064262	0.00117	0.00022265	-0.00193	-0.00123	0.00373	-0.00053405	-0.00365	-0.0021	-0.00581	0.00124	-3.668e-05		1137.7	-0.56294	-0.63909	-0.98301	-0.87669	-0.64806	-0.75197	-1.08506	-0.87523	-0.22914	-0.7709	-0.99844	-0.86055	-1.00063	-0.71604	-0.74872
1139.1	0.00098207	0.00111	-0.00185	-0.00099017	-4.1569e-05	-0.00067818	-0.00168	-0.00169	0.00293	-0.00068684	-0.00423	-0.00337	-0.00668	0.0001798	-0.00065107		1139.1	-0.71468	-0.79077	-1.25059	-0.94009	-0.82805	-0.88531	-1.03671	-0.94642	-0.34187	-0.79375	-1.0679	-1.05987	-1.10333	-0.83492	-0.88054
1140.5	-1.8844e-05	0.00044829	-0.00215	-0.00124	-0.00076535	-0.00119	-0.00157	-0.00174	0.00258	-0.00042887	-0.0043	-0.00403	-0.00672	-0.00044739	-0.00104		1140.5	-0.80282	-0.88535	-1.37272	-0.98643	-0.93543	-0.96102	-1.01516	-0.95378	-0.39035	-0.75518	-1.07671	-1.16261	-1.10785	-0.90554	-0.96336
1141.9	-0.00119	-0.00024222	-0.00239	-0.00205	-0.00149	-0.00164	-0.00207	-0.0019	0.00175	-0.00068945	-0.00549	-0.005	-0.00649	-0.00102	-0.00133		1141.9	-0.90579	-0.98448	-1.46947	-1.133	-1.04295	-1.02739	-1.11235	-0.9783	-0.50825	-0.79414	-1.22006	-1.31362	-1.08106	-0.96989	-1.02528
1143.3	-0.0029	-0.00105	-0.00293	-0.00328	-0.00234	-0.0024	-0.00285	-0.00244	0.00046055	-0.00202	-0.00809	-0.00662	-0.0069	-0.00197	-0.00186		1143.3	-1.05694	-1.10025	-1.68491	-1.35798	-1.16887	-1.13949	-1.26197	-1.06109	-0.68946	-0.99353	-1.53352	-1.56634	-1.12878	-1.07709	-1.13885
1144.7	-0.00426	-0.00168	-0.00346	-0.00378	-0.00311	-0.00305	-0.00302	-0.0031	-0.0006983	-0.00349	-0.00962	-0.0083	-0.00832	-0.00298	-0.00228		1144.7	-1.17655	-1.19041	-1.90165	-1.44886	-1.28396	-1.23572	-1.29391	-1.1637	-0.85271	-1.21344	-1.71746	-1.82879	-1.29539	-1.19035	-1.22922
1146.1	-0.00474	-0.00189	-0.00368	-0.00331	-0.00337	-0.00318	-0.00237	-0.00337	-0.00111	-0.00428	-0.0081	-0.0093	-0.00944	-0.00354	-0.0024		1146.1	-1.2182	-1.22119	-1.98806	-1.36407	-1.32206	-1.25605	-1.16851	-1.20474	-0.9113	-1.33046	-1.53436	-1.98582	-1.4263	-1.25369	-1.2564
1147.5	-0.00434	-0.00173	-0.0034	-0.00247	-0.00311	-0.00295	-0.00175	-0.00318	-0.00101	-0.00447	-0.00521	-0.00843	-0.00924	-0.00355	-0.00227		1147.5	-1.1834	-1.19783	-1.87603	-1.21038	-1.28383	-1.22097	-1.05134	-1.1763	-0.89671	-1.35938	-1.18671	-1.84925	-1.40251	-1.25459	-1.22716
1148.9	-0.00406	-0.00154	-0.00303	-0.00222	-0.00267	-0.00275	-0.00171	-0.00282	-0.00090141	-0.0043	-0.00362	-0.00646	-0.0081	-0.00324	-0.00203		1148.9	-1.15825	-1.17012	-1.72735	-1.16441	-1.21811	-1.19227	-1.04286	-1.12025	-0.88133	-1.33416	-0.99419	-1.54136	-1.26927	-1.21998	-1.17581
1150.3	-0.00418	-0.00164	-0.00303	-0.00282	-0.00263	-0.00283	-0.00227	-0.0027	-0.00144	-0.00472	-0.0051	-0.00574	-0.0072	-0.00319	-0.00209		1150.3	-1.16962	-1.18579	-1.72848	-1.27432	-1.21244	-1.20386	-1.14951	-1.1013	-0.95661	-1.39686	-1.1732	-1.43009	-1.16427	-1.21414	-1.18843
1151.7	-0.00461	-0.00179	-0.00341	-0.00392	-0.00303	-0.00316	-0.00307	-0.00304	-0.002	-0.00518	-0.0084	-0.00646	-0.00724	-0.00348	-0.00226		1151.7	-1.20722	-1.20723	-1.87995	-1.4748	-1.27176	-1.25192	-1.30373	-1.15496	-1.03609	-1.46613	-1.5701	-1.54133	-1.16824	-1.24691	-1.22662
1153.1	-0.0045	-0.00166	-0.00351	-0.00435	-0.00322	-0.00325	-0.00334	-0.00308	-0.00192	-0.00492	-0.01032	-0.00745	-0.00766	-0.00359	-0.00214		1153.1	-1.19712	-1.18864	-1.92069	-1.55358	-1.29942	-1.26582	-1.35542	-1.16086	-1.02492	-1.42709	-1.80163	-1.69658	-1.21778	-1.25959	-1.19995
1154.5	-0.00381	-0.00138	-0.00312	-0.00381	-0.00302	-0.00295	-0.00306	-0.00277	-0.00149	-0.00427	-0.00961	-0.00748	-0.00727	-0.00345	-0.00186		1154.5	-1.13653	-1.14837	-1.76125	-1.45409	-1.26994	-1.22213	-1.30189	-1.11313	-0.96355	-1.32912	-1.716	-1.70077	-1.17191	-1.24366	-1.14078
1155.9	-0.00326	-0.00112	-0.00252	-0.00316	-0.00279	-0.00264	-0.00294	-0.00257	-0.00143	-0.00433	-0.00823	-0.00689	-0.00667	-0.00318	-0.00163		1155.9	-1.08798	-1.11076	-1.51962	-1.33638	-1.23509	-1.17573	-1.2793	-1.08248	-0.95581	-1.33818	-1.55035	-1.60934	-1.10145	-1.21269	-1.08982
1157.3	-0.00324	-0.001	-0.00211	-0.00274	-0.00257	-0.00248	-0.00265	-0.00236	-0.00193	-0.00479	-0.00744	-0.00595	-0.00634	-0.00272	-0.00148		1157.3	-1.08603	-1.09329	-1.35368	-1.25883	-1.20275	-1.1525	-1.22345	-1.04917	-1.02554	-1.40686	-1.45473	-1.46255	-1.0627	-1.16125	-1.05759
1158.7	-0.00287	-0.00071784	-0.00193	-0.00219	-0.00218	-0.00234	-0.0019	-0.00206	-0.00204	-0.00485	-0.00646	-0.005	-0.00629	-0.0021	-0.00137		1158.7	-1.05369	-1.05276	-1.28029	-1.15806	-1.14549	-1.13104	-1.07882	-1.0033	-1.04181	-1.41555	-1.33684	-1.3143	-1.05763	-1.09128	-1.03498
1160.1	-0.00194	-0.00013811	-0.00197	-0.0017	-0.00163	-0.00195	-0.00117	-0.00162	-0.00152	-0.00425	-0.00545	-0.00446	-0.0065	-0.00124	-0.00109		1160.1	-0.9716	-0.96953	-1.29787	-1.06972	-1.06315	-1.07315	-0.93977	-0.93541	-0.96853	-1.32632	-1.21507	-1.22884	-1.0814	-0.99519	-0.97568
1161.5	-0.00089372	0.00053837	-0.00196	-0.00148	-0.00079622	-0.00139	-0.00066922	-0.00084525	-0.00051227	-0.00273	-0.00408	-0.00385	-0.00607	-0.00016731	-0.00069463		1161.5	-0.87986	-0.87242	-1.29585	-1.03003	-0.94001	-0.99068	-0.84299	-0.81547	-0.82651	-1.09869	-1.05018	-1.13482	-1.03201	-0.87401	-0.88988
1162.9	-0.0002919	0.00088335	-0.00205	-0.00153	-0.0003766	-0.00112	-0.00068244	-0.00028523	8.0864e-05	-0.00152	-0.00404	-0.00367	-0.00534	0.00039438	-0.00038395		1162.9	-0.82686	-0.82289	-1.32988	-1.03884	-0.87775	-0.95009	-0.84553	-0.729	-0.74295	-0.91833	-1.04524	-1.10631	-0.94565	-0.81076	-0.82322
1164.3	-0.00068121	0.00062412	-0.00232	-0.0018	-0.00074454	-0.00129	-0.00084438	-0.0003646	-0.00033325	-0.00166	-0.00547	-0.00418	-0.00522	0.00022019	-0.00062565		1164.3	-0.86114	-0.8601	-1.43798	-1.08709	-0.93234	-0.97628	-0.87661	-0.74126	-0.80129	-0.93863	-1.2171	-1.18594	-0.93149	-0.83037	-0.87508
1165.7	-0.00161	-1.5131e-05	-0.00279	-0.00187	-0.00156	-0.00178	-0.00053785	-0.00091836	-0.00142	-0.00255	-0.00663	-0.00548	-0.00631	-0.00063007	-0.00108		1165.7	-0.94318	-0.95188	-1.62862	-1.10049	-1.05386	-1.04789	-0.81778	-0.82676	-0.95466	-1.07247	-1.35679	-1.38845	-1.05958	-0.92612	-0.97254
1167.1	-0.00238	-0.00037019	-0.003	-0.00129	-0.00216	-0.00215	8.8356e-05	-0.00152	-0.00233	-0.00319	-0.00585	-0.00629	-0.00734	-0.00137	-0.00144		1167.1	-1.01105	-1.00285	-1.71409	-0.99455	-1.1421	-1.10363	-0.6976	-0.9193	-1.08265	-1.16871	-1.26352	-1.5148	-1.18078	-1.00938	-1.04976
1168.5	-0.0025	-0.00040114	-0.00301	-0.00090589	-0.00217	-0.00213	0.00035405	-0.00175	-0.00271	-0.00336	-0.00441	-0.00632	-0.00736	-0.00152	-0.0015		1168.5	-1.02133	-1.0073	-1.71955	-0.92472	-1.1436	-1.1007	-0.64661	-0.9546	-1.13548	-1.19359	-1.08919	-1.52016	-1.1827	-1.02596	-1.06167
1169.9	-0.00234	-0.00026394	-0.0027	-0.00104	-0.00166	-0.00192	-0.0001118	-0.00156	-0.00274	-0.00304	-0.00347	-0.00552	-0.00642	-0.0012	-0.00132		1169.9	-1.00688	-0.9876	-1.59329	-0.9494	-1.06825	-1.06902	-0.73601	-0.92571	-1.14053	-1.1463	-0.97615	-1.39576	-1.07313	-0.98998	-1.02318
1171.3	-0.00179	2.6789e-05	-0.00223	-0.00136	-0.00118	-0.00179	-0.00094565	-0.00132	-0.00289	-0.00261	-0.004	-0.00428	-0.005	-0.00079203	-0.00098471		1171.3	-0.95911	-0.94586	-1.40485	-1.00691	-0.99648	-1.04934	-0.89605	-0.88868	-1.16171	-1.08125	-1.0399	-1.202	-0.9056	-0.94435	-0.95212
1172.7	-0.00117	0.0002562	-0.00201	-0.00147	-0.00080732	-0.00167	-0.00145	-0.00138	-0.00304	-0.00249	-0.00498	-0.00344	-0.00413	-0.00029504	-0.00062763		1172.7	-0.9038	-0.91293	-1.31549	-1.02756	-0.94165	-1.03206	-0.99301	-0.89784	-1.18212	-1.06372	-1.15861	-1.06959	-0.80463	-0.88839	-0.87551
1174.2	-0.000451	0.0005083	-0.00212	-0.0013	-0.00052104	-0.00152	-0.00144	-0.00146	-0.00306	-0.00249	-0.00554	-0.00355	-0.00471	-5.8929e-05	-0.00039476		1174.2	-0.84087	-0.87673	-1.35958	-0.99748	-0.89918	-1.00931	-0.99083	-0.91089	-1.18525	-1.06375	-1.22613	-1.08726	-0.87161	-0.8618	-0.82554
1175.6	0.00032321	0.00098523	-0.00215	-0.00068045	-5.2205e-05	-0.00113	-0.00099218	-0.00136	-0.00287	-0.00249	-0.00507	-0.0039	-0.00552	1.2798e-05	-0.00012214		1175.6	-0.7727	-0.80826	-1.37235	-0.88359	-0.82963	-0.95218	-0.90498	-0.89514	-1.15848	-1.06401	-1.16896	-1.1426	-0.96692	-0.85372	-0.76705
1177	0.00092	0.00143	-0.00191	-0.0002881	0.0004112	-0.00073639	-0.00062946	-0.00108	-0.00257	-0.00262	-0.00394	-0.00384	-0.00569	0.0001804	0.00010088		1177	-0.72015	-0.74418	-1.27601	-0.81202	-0.76088	-0.89392	-0.83536	-0.85229	-1.11654	-1.08247	-1.03332	-1.13284	-0.987	-0.83485	-0.7192
1178.4	0.00126	0.0017	-0.00142	-0.00043663	0.00075794	-0.00052309	-0.00074321	-0.00091609	-0.00242	-0.00302	-0.00357	-0.00312	-0.00492	0.00041232	0.00023662		1178.4	-0.69012	-0.70509	-1.07511	-0.83911	-0.70944	-0.86235	-0.85719	-0.82641	-1.0953	-1.14326	-0.98831	-1.02052	-0.8964	-0.80874	-0.69008
1179.8	0.00134	0.00176	-0.00088118	-0.00070863	0.00078177	-0.0004304	-0.00099463	-0.00088181	-0.00254	-0.00326	-0.00404	-0.0022	-0.0037	0.0005806	0.00016449		1179.8	-0.68307	-0.69775	-0.85828	-0.88873	-0.70591	-0.84863	-0.90545	-0.82112	-1.11146	-1.17787	-1.04517	-0.87567	-0.75327	-0.78979	-0.70555
1181.3	0.00068507	0.00143	-0.000604	-0.001	0.00024531	-0.00081646	-0.00126	-0.0012	-0.00319	-0.00369	-0.00494	-0.00169	-0.00239	0.00044323	-5.4046e-05		1181.3	-0.74083	-0.745	-0.74626	-0.94221	-0.78549	-0.90577	-0.95597	-0.86958	-1.20421	-1.24267	-1.15385	-0.79706	-0.60032	-0.80526	-0.75244
1182.7	-0.00045727	0.00084129	-0.00084196	-0.00153	-0.00074614	-0.00138	-0.00142	-0.00161	-0.00401	-0.00409	-0.006	-0.00222	-0.00242	1.4801e-05	-0.00044165		1182.7	-0.84142	-0.82893	-0.84243	-1.03935	-0.93258	-0.98886	-0.98752	-0.93345	-1.31906	-1.30219	-1.28092	-0.87936	-0.60415	-0.8535	-0.8356
1184.1	-0.00148	0.00037493	-0.00125	-0.00169	-0.00154	-0.00176	-0.00099789	-0.00193	-0.0046	-0.00438	-0.00628	-0.00317	-0.00334	-0.00055122	-0.00078261		1184.1	-0.93108	-0.89588	-1.00709	-1.06728	-1.0509	-1.04484	-0.90607	-0.98238	-1.40243	-1.34556	-1.31476	-1.02721	-0.71116	-0.91724	-0.90876
1185.5	-0.00231	1.649e-05	-0.00185	-0.0017	-0.00207	-0.00197	-0.00045847	-0.00205	-0.00461	-0.0043	-0.00584	-0.00426	-0.00454	-0.00087431	-0.00109		1185.5	-1.00423	-0.94734	-1.25148	-1.0697	-1.12831	-1.07623	-0.80255	-1.00123	-1.4039	-1.33455	-1.26167	-1.19867	-0.85217	-0.95362	-0.97525
1187	-0.00256	1.0666e-05	-0.0024	-0.0017	-0.00207	-0.00195	-0.00018284	-0.00187	-0.00424	-0.00374	-0.00566	-0.00496	-0.00529	-0.00054119	-0.00109		1187	-1.02652	-0.94818	-1.47403	-1.07047	-1.12881	-1.07296	-0.74965	-0.97328	-1.35151	-1.24959	-1.24011	-1.3081	-0.94013	-0.91611	-0.97546
1188.4	-0.00245	0.00010497	-0.0028	-0.0018	-0.00182	-0.00182	-0.00021263	-0.00159	-0.00365	-0.00264	-0.00641	-0.00555	-0.00593	-0.00035581	-0.00099001		1188.4	-1.01709	-0.93464	-1.63338	-1.08756	-1.09116	-1.05484	-0.75536	-0.93091	-1.26918	-1.08602	-1.33095	-1.39973	-1.01528	-0.89523	-0.95326
1189.8	-0.00263	0.00011434	-0.00325	-0.00216	-0.00173	-0.00185	-0.00053614	-0.00146	-0.0036	-0.00224	-0.00773	-0.00616	-0.0066	-0.00042198	-0.00091778		1189.8	-1.03291	-0.93329	-1.8144	-1.15318	-1.07818	-1.05911	-0.81745	-0.91039	-1.26091	-1.02578	-1.48943	-1.49533	-1.09414	-0.90268	-0.93776
1191.2	-0.00271	7.5547e-05	-0.0035	-0.00249	-0.00186	-0.00195	-0.00084725	-0.00152	-0.00383	-0.0023	-0.00869	-0.00691	-0.00719	-0.00059544	-0.00096559		1191.2	-1.03967	-0.93886	-1.91515	-1.21279	-1.09709	-1.07332	-0.87716	-0.92032	-1.29376	-1.03539	-1.6055	-1.61157	-1.16302	-0.92222	-0.94802
1192.7	-0.00217	0.00034012	-0.00296	-0.00198	-0.00171	-0.00184	-0.00055875	-0.00147	-0.00389	-0.00271	-0.00748	-0.00605	-0.00615	-0.00041565	-0.00081322		1192.7	-0.99265	-0.90088	-1.69692	-1.12091	-1.07545	-1.05684	-0.82179	-0.91266	-1.30292	-1.09606	-1.46005	-1.47801	-1.04096	-0.90197	-0.91533
1194.1	-0.00172	0.00056671	-0.00227	-0.00139	-0.00166	-0.00157	-0.00027858	-0.00146	-0.004	-0.0034	-0.00571	-0.00504	-0.00495	-0.00031044	-0.00073177		1194.1	-0.9523	-0.86835	-1.41838	-1.01272	-1.06815	-1.01679	-0.76802	-0.9107	-1.31823	-1.19896	-1.24619	-1.31963	-0.90071	-0.89012	-0.89785
1195.5	-0.0014	0.00088006	-0.00161	-0.00109	-0.00136	-0.00123	-0.00016083	-0.00148	-0.00392	-0.00375	-0.00479	-0.00404	-0.00366	-4.0418e-05	-0.00066672		1195.5	-0.92485	-0.82336	-1.15198	-0.95752	-1.02412	-0.96678	-0.74542	-0.91311	-1.30651	-1.25239	-1.13597	-1.16341	-0.74885	-0.85972	-0.88389
1197	-0.00094033	0.00108	-0.00126	-0.00102	-0.0011	-0.00105	-0.0001536	-0.00136	-0.00375	-0.00351	-0.00447	-0.00315	-0.00259	0.00013063	-0.00058135		1197	-0.88396	-0.79454	-1.01041	-0.94497	-0.98458	-0.93984	-0.74403	-0.89461	-1.28207	-1.21649	-1.09672	-1.02405	-0.62428	-0.84046	-0.86558
1198.4	-0.00093726	0.00109	-0.00141	-0.00122	-0.00098831	-0.00105	-0.00038526	-0.00136	-0.00382	-0.00329	-0.0054	-0.00327	-0.0032	0.0002454	-0.00059906		1198.4	-0.88369	-0.79268	-1.07046	-0.98218	-0.9685	-0.94081	-0.78849	-0.8954	-1.29276	-1.18267	-1.20882	-1.04309	-0.6956	-0.82753	-0.86938
1199.8	-0.00097178	0.00119	-0.00179	-0.00132	-0.00103	-0.00104	-0.00045981	-0.00114	-0.00379	-0.00331	-0.00629	-0.00428	-0.00464	0.00037769	-0.00065199		1199.8	-0.88673	-0.77928	-1.22561	-1.00044	-0.97455	-0.93852	-0.8028	-0.86024	-1.28811	-1.18563	-1.31669	-1.20063	-0.86409	-0.81264	-0.88073
1201.2	-0.00039114	0.00163	-0.00184	-0.00097817	-0.00063896	-0.00073503	-0.00017801	-0.00069679	-0.00334	-0.00303	-0.00564	-0.00417	-0.005	0.00074885	-0.00043697		1201.2	-0.8356	-0.71531	-1.24659	-0.9379	-0.91668	-0.89372	-0.74872	-0.79255	-1.22516	-1.14358	-1.23844	-1.18478	-0.90577	-0.77084	-0.8346
1202.7	0.0004935	0.00209	-0.00157	-0.00041148	-6.9878e-05	-0.00015312	4.5099e-05	-0.00027847	-0.00286	-0.0026	-0.00439	-0.00392	-0.00502	0.00118	-6.4228e-05		1202.7	-0.7577	-0.65027	-1.13525	-0.83453	-0.83225	-0.80759	-0.7059	-0.72796	-1.15769	-1.08048	-1.08753	-1.14518	-0.90794	-0.72277	-0.75463
1204.1	0.0015	0.00262	-0.0011	0.00011832	0.00051414	0.00037871	0.00014591	5.139e-05	-0.00238	-0.00209	-0.00329	-0.00331	-0.00415	0.00169	0.00032918		1204.1	-0.6691	-0.57391	-0.94744	-0.73788	-0.74561	-0.72887	-0.68655	-0.67702	-1.09003	-1.00325	-0.95529	-1.04902	-0.8065	-0.6646	-0.67022
1205.5	0.00293	0.00325	-0.00052188	0.00075503	0.00137	0.00098295	0.00026975	0.00045404	-0.0017	-0.00119	-0.00193	-0.00188	-0.00207	0.00246	0.00102		1205.5	-0.54312	-0.48356	-0.71308	-0.62174	-0.61916	-0.63944	-0.66278	-0.61485	-0.99349	-0.86915	-0.79061	-0.8259	-0.56256	-0.57839	-0.52202
1206.9	0.00448	0.00389	-1.2295e-06	0.0015	0.00206	0.00159	0.00063574	0.00077776	-0.00076613	4.8497e-05	-0.00107	-0.00052272	0.00045147	0.00349	0.0017		1206.9	-0.40701	-0.39055	-0.50266	-0.48502	-0.51684	-0.54945	-0.59254	-0.56487	-0.86227	-0.68381	-0.68732	-0.61433	-0.26727	-0.46273	-0.37664
1208.3	0.00608	0.00466	0.00058281	0.00253	0.00301	0.00238	0.00151	0.00133	0.00034574	0.00135	0.00055643	0.00127	0.00242	0.0047	0.00243		1208.3	-0.26547	-0.28081	-0.26663	-0.29881	-0.37594	-0.43203	-0.42566	-0.48037	-0.70564	-0.48904	-0.49171	-0.3349	-0.03616	-0.32578	-0.21856
1209.7	0.00759	0.00538	0.00098106	0.00333	0.00382	0.00313	0.00216	0.00182	0.00137	0.00242	0.00203	0.00283	0.00437	0.00578	0.00288		1209.7	-0.13323	-0.17743	-0.10568	-0.1516	-0.25531	-0.32216	-0.3007	-0.40358	-0.56171	-0.32999	-0.31389	-0.09055	0.19156	-0.20428	-0.12192
1211.2	0.00831	0.00571	0.00117	0.00385	0.00443	0.0036	0.00231	0.0021	0.00176	0.00257	0.00284	0.00339	0.00406	0.00621	0.00307		1211.2	-0.06952	-0.13021	-0.02836	-0.05694	-0.16473	-0.25202	-0.27183	-0.36128	-0.50686	-0.30721	-0.21623	-0.00324	0.1557	-0.15582	-0.08206
1212.6	0.00832	0.00582	0.00128	0.00401	0.00452	0.00375	0.00216	0.00199	0.00139	0.00176	0.00331	0.00301	0.00246	0.00611	0.00292		1212.6	-0.0686	-0.11398	0.01521	-0.02721	-0.15172	-0.22983	-0.30008	-0.37764	-0.55854	-0.42843	-0.16058	-0.06183	-0.03136	-0.16669	-0.11454
1214	0.00806	0.00588	0.00142	0.0035	0.00439	0.00361	0.00179	0.00193	0.00098644	0.00119	0.00347	0.00254	0.00172	0.00601	0.00281		1214	-0.09099	-0.1056	0.07191	-0.12079	-0.1702	-0.25033	-0.3704	-0.38691	-0.61538	-0.51293	-0.14054	-0.13592	-0.11888	-0.1786	-0.13788
1215.4	0.00759	0.00575	0.00128	0.00278	0.00407	0.00324	0.00132	0.0017	0.00070717	0.00082942	0.00176	0.00163	0.00103	0.00581	0.00259		1215.4	-0.13322	-0.12485	0.01683	-0.25216	-0.21819	-0.30465	-0.46141	-0.42239	-0.65472	-0.56705	-0.34685	-0.27823	-0.19982	-0.20145	-0.18513
1216.8	0.00711	0.00562	0.00119	0.00226	0.00395	0.00292	0.00126	0.00165	0.00068922	0.00096528	0.00054887	0.00115	0.00166	0.00583	0.00254		1216.8	-0.17523	-0.14251	-0.02314	-0.3481	-0.23536	-0.35313	-0.47191	-0.4306	-0.65725	-0.54674	-0.49262	-0.35368	-0.12582	-0.19833	-0.1968
1218.2	0.00675	0.0054	0.0011	0.00207	0.00367	0.00255	0.00134	0.0015	0.00081892	0.00119	-0.00021611	0.00091925	0.00223	0.00575	0.00247		1218.2	-0.20692	-0.17451	-0.05761	-0.38153	-0.27773	-0.40804	-0.45671	-0.45267	-0.63898	-0.51369	-0.58474	-0.38904	-0.05879	-0.20772	-0.20987
1219.6	0.00621	0.00507	0.00107	0.00213	0.00351	0.00235	0.00134	0.00124	0.00079658	0.00109	-0.00063114	0.00055784	0.00207	0.00538	0.00233		1219.6	-0.25405	-0.22166	-0.06938	-0.3711	-0.3012	-0.43644	-0.45778	-0.49314	-0.64213	-0.52788	-0.63472	-0.44551	-0.0777	-0.24899	-0.24108
1221	0.00622	0.00495	0.00109	0.00221	0.00326	0.00231	0.00145	0.00098925	0.00056206	0.00080388	-0.0007573	0.00031891	0.00144	0.00503	0.00224		1221	-0.25346	-0.23969	-0.06137	-0.35598	-0.33815	-0.44281	-0.43558	-0.53221	-0.67516	-0.57087	-0.64992	-0.48283	-0.15143	-0.28843	-0.25926
1222.4	0.0069	0.00532	0.00138	0.00256	0.00347	0.00275	0.00164	0.00115	0.00077067	0.0011	0.00029703	0.00092372	0.00118	0.00515	0.00238		1222.4	-0.19366	-0.18607	0.05482	-0.29303	-0.30713	-0.37802	-0.40025	-0.50738	-0.64578	-0.52603	-0.52295	-0.38834	-0.18158	-0.27497	-0.23109
1223.7	0.00777	0.00588	0.00154	0.00276	0.00397	0.00338	0.00159	0.00154	0.00132	0.00208	0.00082335	0.00129	0.00153	0.00564	0.00267		1223.7	-0.11731	-0.10554	0.11835	-0.25583	-0.23312	-0.28443	-0.40927	-0.44658	-0.56771	-0.37976	-0.45956	-0.33123	-0.14125	-0.22053	-0.16891
1225.1	0.00869	0.00645	0.0017	0.00308	0.00464	0.00399	0.0016	0.00208	0.00201	0.00323	0.00111	0.00181	0.00139	0.00628	0.00297		1225.1	-0.03572	-0.02377	0.18483	-0.19757	-0.13387	-0.19499	-0.40788	-0.36367	-0.47177	-0.20849	-0.42507	-0.25056	-0.15722	-0.14798	-0.10409
1226.5	0.00998	0.00708	0.00201	0.00381	0.00545	0.00477	0.00197	0.0028	0.00276	0.00452	0.00203	0.00243	0.00172	0.00696	0.00334		1226.5	0.07761	0.06731	0.30954	-0.06479	-0.01372	-0.07817	-0.33741	-0.25299	-0.36543	-0.01593	-0.31434	-0.15302	-0.11912	-0.07102	-0.0249
1227.9	0.01153	0.00785	0.00236	0.00473	0.00659	0.00577	0.00253	0.00345	0.00366	0.00565	0.00341	0.00281	0.00246	0.00801	0.00377		1227.9	0.21449	0.17658	0.45196	0.10258	0.15505	0.06959	-0.22938	-0.15252	-0.23911	0.15345	-0.14769	-0.09334	-0.03186	0.04737	0.06719
1229.2	0.01321	0.00874	0.00296	0.00576	0.00778	0.00675	0.00336	0.00401	0.00457	0.00684	0.00512	0.00336	0.00417	0.00907	0.00431		1229.2	0.36242	0.30504	0.69489	0.292	0.33259	0.2142	-0.06909	-0.06529	-0.11009	0.33166	0.05756	-0.00805	0.1686	0.16623	0.18288
1230.6	0.01516	0.00973	0.00382	0.00694	0.00911	0.00783	0.00425	0.00477	0.00572	0.00812	0.00761	0.00469	0.00783	0.01031	0.00499		1230.6	0.53405	0.44747	1.04119	0.50623	0.52892	0.37337	0.10144	0.05096	0.052	0.52259	0.35727	0.20036	0.59754	0.30604	0.33051
1232	0.01621	0.01035	0.00428	0.00755	0.00992	0.00849	0.0048	0.00519	0.0065	0.00879	0.00921	0.00568	0.01104	0.01132	0.00549		1232	0.62598	0.53576	1.22887	0.61693	0.6501	0.47125	0.20603	0.11566	0.16074	0.62377	0.55008	0.3554	0.97309	0.41909	0.43785
1233.3	0.0165	0.01051	0.00434	0.00775	0.01017	0.00871	0.0051	0.00519	0.00661	0.00876	0.00979	0.00635	0.01111	0.01192	0.0057		1233.3	0.65169	0.55931	1.25349	0.65348	0.68686	0.50457	0.26409	0.11678	0.17627	0.61915	0.62031	0.45982	0.98153	0.48722	0.48312
1234.7	0.01674	0.01074	0.00412	0.00813	0.01029	0.00903	0.00538	0.00541	0.00683	0.00899	0.00976	0.00615	0.00819	0.0124	0.00589		1234.7	0.67265	0.59147	1.16199	0.72327	0.70481	0.55188	0.31704	0.15074	0.20827	0.65293	0.61611	0.42767	0.63964	0.54138	0.52359
1236	0.0174	0.01108	0.00385	0.0085	0.01051	0.00948	0.00545	0.00569	0.00744	0.00954	0.00984	0.00512	0.00492	0.01286	0.00616		1236	0.73068	0.641	1.05231	0.79044	0.73671	0.61891	0.33124	0.19424	0.2934	0.73553	0.62635	0.26787	0.25658	0.59239	0.5816
1237.3	0.01829	0.01159	0.00413	0.00885	0.01087	0.00987	0.00542	0.00636	0.00809	0.00993	0.01011	0.00485	0.00506	0.01344	0.00654		1237.3	0.80914	0.71378	1.16534	0.85553	0.79056	0.67647	0.32564	0.2969	0.38553	0.79354	0.65855	0.22539	0.2732	0.65838	0.66191
1238.7	0.0191	0.012	0.00483	0.00909	0.01115	0.01024	0.00525	0.00703	0.00856	0.01009	0.01043	0.00601	0.0104	0.0138	0.00686		1238.7	0.88046	0.77308	1.44828	0.89914	0.83165	0.73118	0.29351	0.40025	0.45127	0.81704	0.69672	0.4058	0.89832	0.69926	0.73145
1240	0.01909	0.01207	0.00534	0.00897	0.01108	0.01005	0.00484	0.00718	0.00841	0.00938	0.01015	0.00726	0.01595	0.01379	0.00688		1240	0.87976	0.78241	1.65536	0.87729	0.82142	0.7032	0.21402	0.42341	0.42997	0.71103	0.663	0.60134	1.54877	0.69813	0.73561
1241.3	0.01911	0.01208	0.00558	0.00895	0.01087	0.00971	0.00462	0.00692	0.00805	0.00847	0.01013	0.00865	0.02071	0.01363	0.0069		1241.3	0.88117	0.78413	1.75292	0.87298	0.79085	0.6525	0.17216	0.38337	0.38034	0.57514	0.66096	0.81837	2.10686	0.67955	0.73866
1242.6	0.01937	0.01222	0.00549	0.00905	0.0107	0.0093	0.00464	0.0066	0.0079	0.00789	0.01005	0.00915	0.01981	0.0135	0.00702		1242.6	0.90476	0.80437	1.71772	0.89139	0.76593	0.59114	0.17654	0.33349	0.35881	0.48899	0.6512	0.89733	2.00115	0.66458	0.76447
1243.9	0.01984	0.01252	0.00518	0.00942	0.01076	0.00913	0.00479	0.00649	0.00823	0.00796	0.01054	0.00872	0.01672	0.01349	0.00714		1243.9	0.94553	0.84701	1.59272	0.95846	0.77394	0.5662	0.20471	0.31767	0.40468	0.49928	0.70997	0.82965	1.63936	0.6639	0.79125
1245.1	0.02015	0.01284	0.00489	0.0097	0.01085	0.00919	0.00495	0.00671	0.00847	0.00808	0.01123	0.00814	0.01208	0.01388	0.00736		1245.1	0.97283	0.89425	1.4741	1.01009	0.78833	0.5746	0.2358	0.3515	0.43954	0.51625	0.79391	0.73833	1.09533	0.70759	0.83888
1246.4	0.02046	0.01321	0.0046	0.00984	0.01104	0.00955	0.0051	0.00713	0.00862	0.00826	0.01138	0.00793	0.00942	0.01437	0.00772		1246.4	1.00031	0.94665	1.3561	1.03544	0.81593	0.62813	0.2643	0.41584	0.45993	0.54361	0.81197	0.70605	0.78333	0.76254	0.91449
1247.7	0.02097	0.0136	0.00463	0.00994	0.01162	0.00993	0.00509	0.00786	0.00897	0.00861	0.01158	0.00829	0.00901	0.01525	0.00812		1247.7	1.04548	1.00336	1.36721	1.05438	0.90242	0.68538	0.263	0.5285	0.50967	0.59561	0.83521	0.76325	0.73614	0.86243	1.00138
1248.9	0.02163	0.01405	0.0048	0.00981	0.01207	0.01026	0.00497	0.00855	0.00927	0.00913	0.01134	0.00868	0.01097	0.01599	0.0086		1248.9	1.10333	1.06782	1.43616	1.02988	0.96932	0.73296	0.24012	0.63536	0.55186	0.67468	0.80655	0.82415	0.96548	0.94575	1.10462
1250.2	0.02171	0.01416	0.00459	0.00924	0.01206	0.01	0.00466	0.0087	0.00913	0.00895	0.00992	0.00833	0.01052	0.01622	0.00879		1250.2	1.11038	1.08361	1.35226	0.92576	0.96784	0.6949	0.18034	0.65797	0.53173	0.64713	0.63563	0.76806	0.91227	0.9712	1.1444
1251.4	0.02135	0.01417	0.00407	0.00892	0.01164	0.00955	0.00454	0.00859	0.0087	0.00828	0.00889	0.00705	0.00746	0.01576	0.00853		1251.4	1.07894	1.08461	1.14328	0.86788	0.90553	0.62816	0.15709	0.64206	0.47141	0.54749	0.51151	0.56944	0.55437	0.91986	1.08991
1252.7	0.02094	0.01411	0.00353	0.009	0.01111	0.00915	0.0049	0.00856	0.00816	0.00753	0.00888	0.00554	0.00304	0.01508	0.00819		1252.7	1.0424	1.07643	0.92517	0.8819	0.82661	0.56928	0.22584	0.63613	0.3952	0.4352	0.51069	0.33357	0.03609	0.84249	1.01588
1253.9	0.02116	0.0143	0.00347	0.0094	0.01077	0.00922	0.00549	0.00894	0.00806	0.00701	0.01042	0.00536	0.00169	0.01486	0.00813		1253.9	1.06212	1.10256	0.89902	0.95544	0.77528	0.57955	0.33921	0.69604	0.38104	0.35706	0.69648	0.30478	-0.12236	0.81761	1.0037
1255.2	0.022	0.01472	0.00415	0.01003	0.011	0.00969	0.00596	0.0098	0.00823	0.00705	0.0125	0.0069	0.00547	0.01533	0.00839		1255.2	1.13583	1.163	1.17468	1.07091	0.81029	0.64875	0.42878	0.82767	0.40496	0.36322	0.94612	0.54607	0.32059	0.87121	1.05858
1256.4	0.02266	0.01508	0.00458	0.00996	0.01121	0.01003	0.00598	0.01046	0.0083	0.00712	0.01242	0.00799	0.00996	0.01593	0.0087		1256.4	1.19403	1.21554	1.34882	1.05826	0.84085	0.69936	0.43319	0.92968	0.41512	0.37303	0.93685	0.71494	0.84726	0.93844	1.12657
1257.7	0.02282	0.01522	0.00431	0.00963	0.01123	0.01013	0.00598	0.01082	0.00833	0.00728	0.01078	0.00807	0.01012	0.01666	0.00886		1257.7	1.20786	1.23478	1.23882	0.99632	0.84396	0.71431	0.43361	0.98511	0.41899	0.39679	0.73923	0.7286	0.86551	1.02131	1.16075
1258.9	0.02337	0.01571	0.00352	0.00953	0.01138	0.01032	0.0066	0.01128	0.0088	0.00766	0.00968	0.00696	0.00682	0.01741	0.00896		1258.9	1.25646	1.30499	0.92032	0.97921	0.86607	0.74198	0.55119	1.05644	0.48475	0.4535	0.60722	0.55539	0.4796	1.10476	1.1809
1260.2	0.02402	0.01634	0.00286	0.00983	0.01184	0.01082	0.00744	0.01206	0.00969	0.00845	0.01026	0.00607	0.00337	0.01848	0.00922		1260.2	1.31361	1.39586	0.65504	1.03318	0.93505	0.81599	0.71357	1.17688	0.61102	0.57207	0.67733	0.41584	0.0742	1.22558	1.23825
1261.4	0.02401	0.01668	0.00239	0.00982	0.01213	0.01116	0.00758	0.01266	0.01029	0.00874	0.01081	0.00532	0.00115	0.0192	0.00944		1261.4	1.31326	1.44539	0.46421	1.03262	0.97704	0.86676	0.7399	1.26906	0.6951	0.61501	0.74309	0.29828	-0.18495	1.30655	1.28397
1262.7	0.02308	0.01654	0.00212	0.00913	0.01181	0.01082	0.00694	0.01264	0.0099	0.00804	0.0099	0.00459	0.00092242	0.01898	0.00922		1262.7	1.23119	1.42544	0.35267	0.90567	0.93075	0.81658	0.61719	1.26659	0.64064	0.51071	0.63343	0.18502	-0.21207	1.28166	1.23726
1263.9	0.02173	0.01601	0.00182	0.00811	0.01105	0.01005	0.00582	0.01208	0.00874	0.00655	0.00748	0.00381	0.00193	0.01799	0.00877		1263.9	1.11231	1.3492	0.2353	0.72028	0.818	0.70232	0.40191	1.18043	0.47726	0.28827	0.34195	0.06289	-0.09345	1.17041	1.1402
1265.2	0.02077	0.01541	0.00178	0.00727	0.01025	0.00922	0.00495	0.01146	0.0076	0.00521	0.00534	0.00328	0.00273	0.01709	0.00845		1265.2	1.02796	1.26249	0.21558	0.56745	0.69902	0.57991	0.23565	1.08377	0.31586	0.08811	0.0845	-0.02068	0.000156141	1.06951	1.0716
1266.5	0.02104	0.01538	0.00208	0.00708	0.00994	0.00892	0.00492	0.01117	0.00723	0.00475	0.00511	0.00394	0.00408	0.01682	0.00854		1266.5	1.0512	1.2579	0.33868	0.53281	0.65275	0.53514	0.23052	1.03977	0.26375	0.01943	0.05642	0.08355	0.15741	1.03888	1.09201
1267.8	0.02121	0.01529	0.00252	0.00726	0.00995	0.00893	0.00488	0.011	0.00728	0.00467	0.00622	0.00513	0.00564	0.01697	0.00872		1267.8	1.06644	1.24526	0.51476	0.56433	0.65351	0.5367	0.22121	1.0129	0.27154	0.00687	0.19083	0.26853	0.3403	1.05555	1.13069
1269.1	0.02029	0.01487	0.00234	0.00707	0.00938	0.00847	0.00435	0.01032	0.00668	0.00386	0.00627	0.00526	0.00393	0.0165	0.00855		1269.1	0.98507	1.18511	0.44372	0.53	0.5696	0.46885	0.12122	0.90837	0.18662	-0.11444	0.19587	0.28867	0.14005	1.0024	1.09368
1270.4	0.01886	0.01437	0.0018	0.00681	0.00846	0.00775	0.00414	0.0093	0.00563	0.00269	0.00564	0.00375	-0.00050406	0.01544	0.008		1270.4	0.85959	1.11361	0.22524	0.48219	0.43373	0.36165	0.07944	0.75138	0.0391	-0.28913	0.12038	0.0533	-0.37925	0.88393	0.97546
1271.7	0.01833	0.01422	0.0015	0.00695	0.00797	0.00762	0.00433	0.00885	0.00485	0.00199	0.00586	0.00236	-0.00278	0.01468	0.00748		1271.7	0.81319	1.0915	0.1044	0.50808	0.35998	0.34298	0.11721	0.68225	-0.07118	-0.39359	0.14701	-0.16468	-0.64599	0.79745	0.86306
1273	0.01851	0.01434	0.00158	0.007	0.00792	0.00778	0.00446	0.00895	0.00463	0.00189	0.00714	0.00218	-0.00303	0.01433	0.00719		1273	0.82912	1.10916	0.13783	0.51731	0.35258	0.36711	0.14093	0.69692	-0.10183	-0.40908	0.30163	-0.19216	-0.67565	0.75804	0.80167
1274.3	0.01862	0.01454	0.0017	0.00679	0.00819	0.00794	0.0042	0.00918	0.00472	0.00225	0.0076	0.00283	-0.00201	0.0144	0.00715		1274.3	0.83828	1.13701	0.18357	0.4786	0.3925	0.38973	0.091	0.73177	-0.0896	-0.35459	0.35674	-0.08989	-0.55556	0.76615	0.79403
1275.6	0.01794	0.01419	0.00152	0.00604	0.0081	0.00776	0.00348	0.00896	0.00424	0.00201	0.00562	0.00289	-0.00063251	0.01439	0.00684		1275.6	0.77876	1.08705	0.11034	0.34221	0.38011	0.36402	-0.04746	0.69916	-0.15748	-0.39078	0.11816	-0.08044	-0.39431	0.76491	0.72727
1277	0.01634	0.01339	0.00062622	0.00491	0.00719	0.00702	0.00257	0.00819	0.00318	0.00142	0.00216	0.00195	-0.00201	0.0139	0.00621		1277	0.63769	0.97321	-0.24909	0.13547	0.24467	0.25415	-0.22193	0.57933	-0.3068	-0.47899	-0.29838	-0.22759	-0.55604	0.71052	0.59235
1278.4	0.01467	0.01267	-0.0006205	0.00407	0.00612	0.00613	0.00205	0.00718	0.00238	0.00099628	-0.00103	-8.9362e-05	-0.00474	0.01356	0.00559		1278.4	0.49081	0.86855	-0.75293	-0.01621	0.08542	0.12293	-0.32117	0.42311	-0.41881	-0.5421	-0.68303	-0.54662	-0.87604	0.67212	0.45875
1279.7	0.01432	0.01246	-0.00146	0.00391	0.00579	0.00587	0.00191	0.00676	0.00227	0.00127	-0.00194	-0.00181	-0.0062	0.01346	0.00525		1279.7	0.46008	0.83869	-1.09079	-0.04665	0.03762	0.08409	-0.3472	0.35869	-0.43498	-0.50129	-0.79195	-0.81569	-1.04656	0.65996	0.38578
1281.1	0.01449	0.01263	-0.00181	0.0037	0.00597	0.00592	0.00166	0.00679	0.00254	0.0014	-0.00167	-0.00253	-0.00708	0.01345	0.00523		1281.1	0.47443	0.86381	-1.23341	-0.08492	0.06433	0.09198	-0.39575	0.36357	-0.39614	-0.482	-0.75937	-0.92717	-1.15011	0.65906	0.38222
1282.6	0.0149	0.01308	-0.00158	0.00378	0.00641	0.00615	0.00152	0.00706	0.00305	0.00151	-0.00127	-0.00255	-0.00678	0.01351	0.00553		1282.6	0.51062	0.9287	-1.14034	-0.06909	0.12922	0.12551	-0.4233	0.40463	-0.32489	-0.46469	-0.71197	-0.93125	-1.1146	0.66638	0.44598
1284	0.01518	0.01334	-0.00106	0.00402	0.00668	0.00636	0.00156	0.00719	0.00322	0.0014	-0.00102	-0.00189	-0.00579	0.01338	0.00583		1284	0.53545	0.96588	-0.92934	-0.02651	0.16847	0.15658	-0.41474	0.42591	-0.30024	-0.48171	-0.68172	-0.82762	-0.99879	0.65174	0.50945
1285.4	0.01538	0.01349	-0.00044492	0.00444	0.00678	0.00658	0.00165	0.00715	0.00326	0.00154	-0.00016221	-0.00067621	-0.00475	0.01329	0.00616		1285.4	0.55324	0.98713	-0.68197	0.05089	0.18354	0.18936	-0.39779	0.41865	-0.2957	-0.46102	-0.57825	-0.63831	-0.87655	0.6416	0.58036
1286.9	0.01548	0.0134	-0.00011421	0.00482	0.0069	0.00663	0.00167	0.00699	0.00325	0.00147	0.00071731	0.00013171	-0.00398	0.01327	0.0063		1286.9	0.56152	0.97392	-0.54832	0.12068	0.20139	0.19678	-0.39462	0.39421	-0.29584	-0.47155	-0.47233	-0.51208	-0.78668	0.6389	0.61059
1288.4	0.01577	0.0134	0.00029617	0.00532	0.00726	0.00669	0.00181	0.00716	0.0034	0.00148	0.00186	0.00099223	-0.00304	0.01358	0.00638		1288.4	0.58785	0.9745	-0.38247	0.21183	0.25498	0.20546	-0.36699	0.42055	-0.27566	-0.46983	-0.33462	-0.37764	-0.67684	0.67381	0.62893
1289.9	0.01602	0.01349	0.00041671	0.00543	0.00748	0.00684	0.00194	0.00755	0.0033	0.00116	0.00212	0.00113	-0.00308	0.01383	0.00636		1289.9	0.6096	0.98756	-0.33376	0.23104	0.28818	0.22694	-0.3414	0.48128	-0.29	-0.5183	-0.30385	-0.35669	-0.68061	0.70241	0.62451
1291.3	0.0171	0.01403	0.00062253	0.00591	0.00798	0.00746	0.00273	0.0085	0.00389	0.00162	0.00271	0.00156	-0.00292	0.01483	0.00659		1291.3	0.70488	1.06394	-0.25058	0.31907	0.36218	0.31979	-0.19155	0.62821	-0.20692	-0.4493	-0.23238	-0.28876	-0.66281	0.81524	0.67303
1292.8	0.01835	0.01482	0.00104	0.00686	0.00875	0.00829	0.00369	0.00966	0.00461	0.00264	0.00456	0.00284	-0.00193	0.01628	0.00713		1292.8	0.81477	1.17807	-0.08384	0.49119	0.47581	0.4418	-0.00671	0.80606	-0.10456	-0.29602	-0.0099	-0.08851	-0.54628	0.97773	0.78998
1294.4	0.01968	0.01576	0.00135	0.0078	0.00953	0.00918	0.00441	0.01075	0.00554	0.00379	0.00652	0.00435	-0.00060691	0.01792	0.00781		1294.4	0.93215	1.31288	0.04451	0.66359	0.59119	0.57446	0.1313	0.97461	0.02549	-0.12467	0.22589	0.14628	-0.39131	1.16252	0.93581
1295.9	0.02055	0.01648	0.00127	0.00845	0.01017	0.0099	0.00484	0.01164	0.00622	0.00442	0.00736	0.0049	-0.00084478	0.0191	0.00829		1295.9	1.0085	1.41654	0.0098	0.7813	0.68671	0.68099	0.21463	1.11219	0.1221	-0.02973	0.32732	0.23303	-0.41919	1.29562	1.03878
1297.4	0.02108	0.01717	0.00117	0.00881	0.01064	0.0106	0.00526	0.01263	0.00668	0.00465	0.00745	0.00494	-0.00157	0.01985	0.00858		1297.4	1.05481	1.51459	-0.02827	0.84732	0.75703	0.78446	0.29416	1.26474	0.18685	0.00385	0.33824	0.23963	-0.50372	1.37974	1.0999
1298.9	0.0216	0.01778	0.00112	0.00877	0.01105	0.01132	0.00537	0.01372	0.00709	0.00471	0.00679	0.00468	-0.00191	0.02016	0.00869		1298.9	1.1006	1.6026	-0.05022	0.84019	0.81696	0.89089	0.31533	1.43397	0.2442	0.01294	0.25838	0.19891	-0.54433	1.41487	1.1229
1300.4	0.02243	0.01834	0.00121	0.00848	0.01153	0.01208	0.00546	0.01504	0.00752	0.005	0.0056	0.00451	-0.00205	0.02049	0.00884		1300.4	1.17404	1.68357	-0.01296	0.78769	0.88817	1.00338	0.33364	1.63732	0.30536	0.05707	0.11592	0.17205	-0.5602	1.45158	1.15588
1302	0.02327	0.01888	0.00158	0.00844	0.01187	0.0128	0.00572	0.01617	0.00775	0.00495	0.00506	0.00458	-0.00112	0.02081	0.00914		1302	1.24766	1.76095	0.13746	0.77968	0.93832	1.10935	0.38368	1.81149	0.33755	0.04894	0.05108	0.18246	-0.45152	1.48796	1.21948
1303.5	0.02453	0.01945	0.0022	0.00907	0.01255	0.01369	0.00657	0.01718	0.00833	0.00517	0.00562	0.0054	0.00029727	0.02137	0.00954		1303.5	1.35887	1.84249	0.38528	0.89489	1.04053	1.24124	0.54579	1.96806	0.41892	0.08243	0.11752	0.3117	-0.28534	1.55135	1.30543
1305	0.02562	0.01997	0.00273	0.01023	0.01329	0.01444	0.00799	0.01792	0.00911	0.00569	0.00768	0.00672	0.00251	0.02219	0.0099		1305	1.45441	1.917	0.60206	1.10721	1.15002	1.35299	0.81815	2.0814	0.52875	0.15967	0.36574	0.51768	-0.02634	1.64392	1.38404
1306.5	0.02686	0.02045	0.0033	0.0114	0.01419	0.01509	0.0094	0.01844	0.01003	0.00666	0.01095	0.00889	0.00612	0.02328	0.01023		1306.5	1.56378	1.98606	0.83217	1.32009	1.28279	1.44786	1.08906	2.16293	0.6589	0.30471	0.75946	0.85599	0.3971	1.7661	1.4534
1308	0.02763	0.02074	0.00357	0.01213	0.0149	0.01532	0.00989	0.01845	0.01087	0.00788	0.01338	0.01087	0.00909	0.02414	0.01034		1308	1.6322	2.02798	0.94182	1.45252	1.38812	1.48324	1.18336	2.16323	0.77737	0.48673	1.05282	1.16515	0.7453	1.86305	1.47829
1309.6	0.02742	0.02064	0.00329	0.01192	0.01501	0.01501	0.00924	0.01776	0.01127	0.00887	0.0134	0.01134	0.00973	0.0242	0.01036		1309.6	1.61292	2.01405	0.82817	1.41567	1.40533	1.43617	1.05849	2.05669	0.83372	0.63535	1.05547	1.23967	0.82013	1.86947	1.48151
1311.1	0.02658	0.02021	0.00264	0.01108	0.01463	0.01418	0.00769	0.01646	0.01096	0.00898	0.01126	0.00999	0.00666	0.02358	0.01006		1311.1	1.53921	1.95103	0.56403	1.26117	1.34881	1.31376	0.76061	1.85612	0.78921	0.65176	0.79704	1.0283	0.46054	1.80033	1.41736
1312.6	0.02579	0.01971	0.00214	0.01046	0.01397	0.01342	0.00636	0.01513	0.01044	0.00864	0.00943	0.00835	0.00445	0.02258	0.0097		1312.6	1.46956	1.87939	0.3637	1.14825	1.2506	1.20201	0.50618	1.65184	0.71595	0.60003	0.57637	0.77131	0.20097	1.6875	1.33937
1314.1	0.02478	0.01908	0.00174	0.01003	0.01328	0.01266	0.00555	0.01385	0.00967	0.00763	0.00781	0.00711	0.00196	0.02149	0.00923		1314.1	1.38124	1.78923	0.20002	1.06999	1.14764	1.08952	0.34973	1.4542	0.60842	0.4494	0.38216	0.57842	-0.09082	1.5652	1.23906
1315.5	0.02438	0.01874	0.00189	0.01045	0.01298	0.01233	0.00537	0.01291	0.00889	0.00679	0.00836	0.00703	0.00083622	0.02077	0.00907		1315.5	1.34558	1.74099	0.26068	1.14624	1.10329	1.04008	0.3167	1.3089	0.49839	0.32408	0.44763	0.56536	-0.22218	1.48311	1.20446
1317	0.02442	0.01873	0.00234	0.01139	0.01304	0.01219	0.00563	0.01229	0.00838	0.00618	0.0103	0.00779	0.00104	0.02044	0.00914		1317	1.34945	1.73855	0.4419	1.31826	1.11308	1.01966	0.36635	1.2124	0.42639	0.23322	0.68167	0.68472	-0.19856	1.4464	1.22108
1318.5	0.02511	0.01901	0.00279	0.01233	0.01366	0.01248	0.00608	0.01213	0.00854	0.00647	0.01236	0.00857	0.0015	0.02069	0.0094		1318.5	1.40959	1.77875	0.62441	1.48882	1.20416	1.06258	0.45304	1.18815	0.44928	0.27685	0.93011	0.80667	-0.14408	1.47501	1.27556
1319.9	0.02601	0.01932	0.00302	0.01244	0.0143	0.01287	0.00605	0.01217	0.00912	0.00725	0.01352	0.0091	0.00257	0.02133	0.00964		1319.9	1.48876	1.82369	0.71877	1.50962	1.29956	1.12031	0.44738	1.19448	0.53003	0.3932	1.06944	0.88911	-0.01892	1.54674	1.32836
1321.4	0.02677	0.01961	0.00319	0.01225	0.01486	0.01335	0.0059	0.01238	0.01008	0.00838	0.01364	0.00982	0.00594	0.02191	0.00983		1321.4	1.55621	1.8659	0.78558	1.47551	1.38308	1.19165	0.41722	1.22645	0.66594	0.56227	1.08377	1.00212	0.37579	1.6125	1.36829
1322.8	0.02718	0.0196	0.00293	0.01159	0.01506	0.01362	0.00539	0.01236	0.01102	0.00926	0.01229	0.01008	0.00785	0.0222	0.00988		1322.8	1.59222	1.86475	0.68147	1.35493	1.41156	1.23058	0.32004	1.22336	0.79822	0.69322	0.92084	1.04235	0.5995	1.64493	1.37805
1324.2	0.02725	0.01954	0.00278	0.01115	0.01502	0.01378	0.00513	0.01224	0.0115	0.00977	0.01124	0.01047	0.0087	0.022	0.01		1324.2	1.59812	1.85484	0.62178	1.27521	1.40563	1.25456	0.26912	1.20529	0.86612	0.76965	0.79463	1.10297	0.69925	1.62196	1.40491
1325.6	0.02691	0.01932	0.00272	0.0111	0.01457	0.01372	0.00512	0.01184	0.01144	0.00966	0.01054	0.01075	0.00896	0.02163	0.00992		1325.6	1.56871	1.82383	0.59858	1.26518	1.33976	1.24612	0.26785	1.14245	0.85725	0.75331	0.71045	1.14734	0.73031	1.58086	1.38646
1327	0.02617	0.01895	0.00257	0.01085	0.01412	0.01348	0.00509	0.0113	0.01117	0.00925	0.00988	0.01055	0.00837	0.02123	0.00963		1327	1.50285	1.77028	0.53489	1.21994	1.27226	1.21074	0.26305	1.05907	0.81879	0.69247	0.63122	1.11515	0.66134	1.53581	1.32519
1328.3	0.02525	0.01849	0.00254	0.0104	0.01378	0.01318	0.00493	0.0107	0.01096	0.00895	0.00933	0.01016	0.00882	0.02082	0.00931		1328.3	1.42183	1.70482	0.52378	1.13731	1.22226	1.16634	0.23095	0.96751	0.78935	0.64668	0.56518	1.05485	0.7135	1.48953	1.25646
1329.7	0.02413	0.01804	0.00255	0.00988	0.01332	0.01272	0.00463	0.01005	0.01082	0.00834	0.0087	0.00977	0.0086	0.02039	0.00891		1329.7	1.32356	1.64078	0.52871	1.04267	1.15343	1.09796	0.17437	0.86606	0.77005	0.55658	0.48914	0.99407	0.68768	1.44111	1.17088
1331.1	0.0233	0.01764	0.00242	0.00933	0.01303	0.01218	0.0042	0.00941	0.01079	0.00819	0.00811	0.00963	0.00782	0.01988	0.00855		1331.1	1.25039	1.58278	0.47484	0.94181	1.11174	1.01847	0.09088	0.76736	0.76526	0.53369	0.41815	0.97165	0.59653	1.38301	1.09387
1332.4	0.0229	0.01738	0.00241	0.00918	0.01286	0.01184	0.00382	0.0089	0.01072	0.00814	0.00789	0.00946	0.00695	0.01967	0.0084		1332.4	1.21508	1.54574	0.47063	0.91421	1.08637	0.96741	0.01826	0.68934	0.75624	0.52659	0.39172	0.94595	0.49396	1.3597	1.06096
1333.8	0.02298	0.01721	0.00262	0.00956	0.01273	0.01171	0.00356	0.0086	0.01072	0.00806	0.00867	0.00949	0.00606	0.01952	0.00841		1333.8	1.22194	1.52076	0.55578	0.98464	1.06694	0.94846	-0.03193	0.6437	0.75512	0.51387	0.48571	0.95073	0.38962	1.34269	1.06435
1335.1	0.02342	0.01721	0.00319	0.01033	0.01295	0.01172	0.0035	0.00842	0.01107	0.00827	0.01026	0.00996	0.00804	0.01953	0.00857		1335.1	1.26131	1.52033	0.78582	1.1249	1.09958	0.9495	-0.04245	0.61472	0.80569	0.54518	0.67685	1.02413	0.62153	1.34348	1.09892
1336.5	0.02464	0.01747	0.00416	0.01145	0.01378	0.01207	0.00383	0.00841	0.01194	0.00895	0.01287	0.01118	0.0127	0.01987	0.00894		1336.5	1.36838	1.55881	1.17997	1.3283	1.22182	1.00116	0.02081	0.61322	0.92825	0.64656	0.99141	1.21452	1.16835	1.38188	1.17695
1337.8	0.02561	0.01772	0.00483	0.01237	0.01429	0.01232	0.00419	0.0084	0.01262	0.00958	0.01512	0.01237	0.01691	0.02027	0.00934		1337.8	1.45371	1.59355	1.45139	1.49721	1.29792	1.03816	0.0889	0.61188	1.02292	0.74123	1.26212	1.3995	1.66186	1.42692	1.26279
1339.1	0.02631	0.01801	0.00505	0.01277	0.01461	0.01267	0.00433	0.00847	0.0132	0.01016	0.01621	0.01321	0.01872	0.02068	0.00961		1339.1	1.51535	1.63648	1.53719	1.57018	1.34554	1.091	0.11581	0.62236	1.1049	0.82721	1.39327	1.53105	1.87411	1.47354	1.32124
1340.5	0.02603	0.01808	0.00457	0.01243	0.0144	0.01262	0.00404	0.0083	0.01334	0.01024	0.01546	0.01275	0.01771	0.02088	0.00964		1340.5	1.49069	1.64581	1.34648	1.50743	1.31469	1.08227	0.0614	0.59617	1.12505	0.84037	1.30271	1.45981	1.75562	1.49629	1.3283
1341.8	0.02552	0.018	0.0038	0.0116	0.01394	0.0125	0.00376	0.00809	0.0132	0.00997	0.01417	0.01167	0.01386	0.02086	0.00952		1341.8	1.4457	1.63418	1.03267	1.3573	1.24556	1.06554	0.00638	0.56359	1.10448	0.80012	1.1482	1.29107	1.30441	1.49415	1.30094
1343.1	0.02469	0.0178	0.00301	0.01067	0.01343	0.01238	0.00358	0.00782	0.01291	0.00962	0.01281	0.01052	0.00926	0.02075	0.00924		1343.1	1.37314	1.6059	0.71307	1.18765	1.17004	1.04793	-0.02748	0.52241	1.06377	0.74686	0.98394	1.11015	0.76532	1.48188	1.24187
1344.4	0.02464	0.01774	0.00274	0.01025	0.01336	0.01229	0.00371	0.00786	0.01279	0.00968	0.01219	0.01026	0.00734	0.02088	0.00908		1344.4	1.36829	1.59757	0.60493	1.11086	1.16055	1.03342	-0.00255	0.52911	1.04757	0.75628	0.90915	1.06969	0.54007	1.49561	1.20632
1345.7	0.02468	0.0176	0.00288	0.01017	0.01339	0.01242	0.00389	0.00802	0.01271	0.00989	0.01219	0.0107	0.0092	0.02108	0.00894		1345.7	1.37208	1.57719	0.66219	1.0959	1.16426	1.05341	0.0316	0.55413	1.0363	0.78686	0.90867	1.13968	0.75807	1.51859	1.1768
1347	0.02446	0.01755	0.00322	0.01027	0.01346	0.01255	0.00389	0.00812	0.01268	0.01015	0.01265	0.01131	0.01332	0.021	0.00876		1347	1.35306	1.57001	0.79859	1.11341	1.17464	1.0728	0.0319	0.56839	1.03179	0.82601	0.96455	1.23436	1.24066	1.50991	1.13964
1348.4	0.02343	0.01719	0.00319	0.01013	0.01291	0.01217	0.00376	0.00775	0.01224	0.00984	0.01205	0.01088	0.01287	0.02051	0.00827		1348.4	1.26175	1.51818	0.78634	1.08842	1.0932	1.01685	0.00795	0.5114	0.96981	0.7798	0.89205	1.16718	1.18792	1.45395	1.03324
1349.7	0.02201	0.01666	0.00288	0.00967	0.01205	0.01149	0.00369	0.00715	0.01141	0.00932	0.01156	0.01	0.00959	0.01967	0.00767		1349.7	1.13653	1.44252	0.66191	1.00509	0.96636	0.9162	-0.00646	0.41959	0.85359	0.70209	0.8328	1.03	0.80415	1.35981	0.90483
1351	0.02011	0.01577	0.00247	0.00879	0.01091	0.01054	0.00338	0.0064	0.01064	0.00842	0.01115	0.00911	0.00687	0.01868	0.007		1351	0.9694	1.31475	0.49779	0.8434	0.79634	0.77514	-0.06557	0.30285	0.74399	0.5681	0.78403	0.89072	0.48541	1.24844	0.762
1352.3	0.01807	0.01485	0.00223	0.00768	0.00977	0.00946	0.00285	0.00582	0.00963	0.00747	0.01053	0.00822	0.00607	0.01773	0.00634		1352.3	0.79038	1.18224	0.39975	0.64212	0.62746	0.61536	-0.16819	0.21338	0.60273	0.42545	0.70937	0.75095	0.39069	1.1409	0.61904
1353.6	0.01616	0.01389	0.00231	0.00673	0.00872	0.00857	0.00221	0.00522	0.00866	0.00663	0.00976	0.00757	0.00763	0.01676	0.00579		1353.6	0.62219	1.0437	0.43095	0.46762	0.47219	0.48422	-0.29066	0.12114	0.46578	0.30074	0.61654	0.65079	0.57461	1.03201	0.5022
1354.9	0.01438	0.01315	0.00268	0.00611	0.0077	0.0078	0.00189	0.00474	0.00783	0.00598	0.00996	0.00783	0.01192	0.01574	0.00532		1354.9	0.46466	0.93832	0.58197	0.35472	0.31988	0.37009	-0.35251	0.04715	0.34917	0.20255	0.64046	0.69026	1.07717	0.91727	0.40151
1356.2	0.01254	0.01234	0.00298	0.00558	0.00653	0.00714	0.00173	0.00416	0.00689	0.00521	0.01005	0.00798	0.01429	0.0145	0.00483		1356.2	0.30299	0.82203	0.70329	0.2591	0.14733	0.27115	-0.38265	-0.04267	0.21649	0.08714	0.65192	0.71389	1.35481	0.77775	0.29582
1357.4	0.01067	0.01152	0.00289	0.00511	0.00533	0.00631	0.00164	0.00354	0.00555	0.00411	0.00982	0.00721	0.01425	0.01337	0.00419		1357.4	0.13806	0.70445	0.66446	0.17323	-0.03121	0.14932	-0.4003	-0.13794	0.02763	-0.07607	0.62417	0.59316	1.34965	0.65016	0.15706
1358.7	0.00893	0.01055	0.00245	0.00443	0.00413	0.00546	0.00146	0.00295	0.00438	0.00264	0.00884	0.00592	0.01215	0.01236	0.00345		1358.7	-0.01465	0.56491	0.48854	0.04826	-0.2094	0.02375	-0.43468	-0.22991	-0.13675	-0.29619	0.5057	0.39205	1.10377	0.53654	0.000225259
1360	0.00775	0.00979	0.00206	0.00357	0.00329	0.00471	0.00121	0.00271	0.00378	0.00181	0.00747	0.0044	0.01093	0.01165	0.00293		1360	-0.1186	0.45529	0.3287	-0.10855	-0.33312	-0.08783	-0.48225	-0.26588	-0.22188	-0.42054	0.34083	0.1544	0.96114	0.45625	-0.11121
1361.3	0.00702	0.00928	0.00179	0.00284	0.00292	0.00412	0.00085834	0.00252	0.00348	0.00174	0.0059	0.00338	0.01051	0.01104	0.00263		1361.3	-0.1828	0.38315	0.22314	-0.24095	-0.38907	-0.17441	-0.54982	-0.29662	-0.26475	-0.43124	0.15219	-0.00412	0.9111	0.3879	-0.17607
1362.6	0.00633	0.00898	0.00186	0.00207	0.00276	0.00373	0.00057679	0.00237	0.00347	0.00195	0.00484	0.00328	0.01198	0.01052	0.00253		1362.6	-0.2434	0.33974	0.24985	-0.3813	-0.41248	-0.23283	-0.60386	-0.31863	-0.26606	-0.39919	0.02438	-0.01969	1.08361	0.32923	-0.19738
1363.9	0.00563	0.00873	0.00185	0.00163	0.00248	0.0034	0.00049845	0.00206	0.00327	0.00221	0.00386	0.00357	0.01343	0.01019	0.00237		1363.9	-0.30558	0.30428	0.24411	-0.46233	-0.45362	-0.2811	-0.61889	-0.36741	-0.29318	-0.36066	-0.0938	0.02451	1.2539	0.29218	-0.23141
1365.2	0.00511	0.00861	0.00155	0.00159	0.00227	0.00306	0.00092884	0.0017	0.0029	0.00252	0.00374	0.00313	0.01249	0.00999	0.00214		1365.2	-0.35121	0.28623	0.12445	-0.46902	-0.48541	-0.3314	-0.53629	-0.42182	-0.34646	-0.31461	-0.10857	-0.04296	1.14409	0.26984	-0.28191
1366.5	0.00458	0.00844	0.00096299	0.00189	0.00204	0.00271	0.00135	0.00131	0.00256	0.0026	0.00416	0.00263	0.00846	0.00971	0.00169		1366.5	-0.39784	0.26224	-0.11299	-0.41424	-0.51895	-0.38328	-0.45581	-0.48276	-0.39438	-0.30241	-0.05754	-0.12239	0.6714	0.23786	-0.37821
1367.8	0.00439	0.00848	0.00060376	0.00199	0.00186	0.00254	0.00143	0.00125	0.00258	0.00274	0.00485	0.00206	0.0054	0.00976	0.0014		1367.8	-0.41457	0.26744	-0.25816	-0.39658	-0.54642	-0.409	-0.43926	-0.49238	-0.39066	-0.28142	0.0252	-0.2101	0.31257	0.24411	-0.44088
1369.1	0.0041	0.00844	0.00044111	0.00161	0.0018	0.00232	0.00093404	0.0012	0.0023	0.00247	0.0046	0.00136	0.00301	0.00931	0.00126		1369.1	-0.44035	0.2622	-0.3239	-0.46495	-0.55427	-0.44094	-0.53529	-0.50023	-0.42966	-0.32156	-0.00497	-0.32048	0.03303	0.19367	-0.47083
1370.5	0.00342	0.00811	0.00054172	0.00087369	0.00154	0.00179	0.00016086	0.00106	0.00173	0.0017	0.00337	0.00055551	0.00219	0.00858	0.00112		1370.5	-0.49999	0.21484	-0.28324	-0.60009	-0.59403	-0.52059	-0.68368	-0.52062	-0.51077	-0.43738	-0.15274	-0.44587	-0.06402	0.1107	-0.50067
1371.8	0.00282	0.00771	0.00099134	0.00051942	0.0013	0.00127	-0.00043348	0.0007807	0.00114	0.00083031	0.00257	0.00038773	0.00426	0.00779	0.00103		1371.8	-0.55292	0.15755	-0.10153	-0.66471	-0.629	-0.59742	-0.79775	-0.56441	-0.59359	-0.56692	-0.24962	-0.47208	0.17909	0.02201	-0.52009
1373.1	0.0027	0.00727	0.00159	0.00065037	0.00118	0.00085808	-0.00028173	0.00053081	0.00059185	0.00019112	0.00254	0.00080304	0.00875	0.00708	0.0008741		1373.1	-0.563	0.09341	0.13993	-0.64083	-0.6469	-0.65792	-0.76863	-0.603	-0.67097	-0.66248	-0.25232	-0.4072	0.70496	-0.05768	-0.5533
1374.4	0.00274	0.00693	0.00222	0.00123	0.00141	0.00062676	0.00020414	0.00027201	6.7189e-05	-0.00010979	0.00394	0.00155	0.01215	0.00624	0.0007593		1374.4	-0.56019	0.045	0.3947	-0.53438	-0.61237	-0.69216	-0.67538	-0.64296	-0.74488	-0.70747	-0.08377	-0.2907	1.10424	-0.15299	-0.57794
1375.7	0.00303	0.00673	0.0027	0.00171	0.00167	0.00055248	0.00051247	6.4127e-05	-8.8295e-05	-0.00027288	0.00569	0.00229	0.01539	0.00599	0.00080094		1375.7	-0.53422	0.01587	0.58739	-0.44806	-0.57347	-0.70315	-0.6162	-0.67506	-0.76678	-0.73186	0.12606	-0.17507	1.48372	-0.18023	-0.569
1377	0.00263	0.00641	0.00295	0.00176	0.00164	0.00029775	0.00026224	-0.00010472	-0.0002102	-0.00039558	0.00592	0.00225	0.01598	0.00558	0.0008031		1377	-0.56994	-0.02975	0.69	-0.43797	-0.57813	-0.74085	-0.66423	-0.70113	-0.78395	-0.7502	0.15394	-0.18146	1.5524	-0.22689	-0.56854
1378.3	0.00176	0.00607	0.00277	0.00129	0.00107	-0.00013897	-0.00043016	-0.00051607	-0.000381	-0.00078827	0.00508	0.00152	0.01313	0.00484	0.00064372		1378.3	-0.64661	-0.07898	0.61887	-0.52325	-0.6635	-0.8055	-0.79711	-0.76464	-0.80802	-0.80891	0.05332	-0.29576	1.21827	-0.30975	-0.60273
1379.6	0.00112	0.0059	0.00273	0.00083029	0.00063678	-0.00035977	-0.00086333	-0.0007689	-0.00030393	-0.00102	0.00456	0.00134	0.01171	0.00441	0.00047126		1379.6	-0.70274	-0.10286	0.59988	-0.60801	-0.72742	-0.83818	-0.88025	-0.80368	-0.79716	-0.84418	-0.00992	-0.32399	1.0522	-0.35854	-0.63974
1380.9	0.00113	0.00581	0.00262	0.00073127	0.00034412	-0.00043103	-0.00070762	-0.00084172	-0.00034412	-0.00128	0.00403	0.00162	0.01158	0.00448	0.00024498		1380.9	-0.70165	-0.11516	0.55643	-0.62607	-0.77083	-0.84872	-0.85036	-0.81493	-0.80282	-0.88188	-0.07368	-0.28018	1.0372	-0.35099	-0.68828
1382.2	0.0017	0.0061	0.00285	0.00099084	0.00067035	2.288e-05	-0.00018283	-0.00048691	5.4187e-05	-0.00097925	0.00524	0.00284	0.01421	0.00487	0.00028335		1382.2	-0.65111	-0.07333	0.64922	-0.57872	-0.72244	-0.78154	-0.74964	-0.76014	-0.74671	-0.83746	0.07257	-0.08958	1.34496	-0.30714	-0.68005
1383.6	0.00193	0.00634	0.00287	0.00073474	0.00102	0.0003639	-1.8758e-05	-1.5991e-05	0.00054219	-0.00044688	0.00549	0.00396	0.01803	0.00549	0.00046805		1383.6	-0.63105	-0.03995	0.65625	-0.62544	-0.67114	-0.73106	-0.71816	-0.68743	-0.67796	-0.75787	0.10245	0.08661	1.79289	-0.2373	-0.64042
1384.9	0.00143	0.00627	0.0023	-0.00010255	0.00087575	0.00031517	-0.00039224	-5.8874e-06	0.00055258	-0.00010912	0.00348	0.00326	0.01732	0.00571	0.00038716		1384.9	-0.67523	-0.05026	0.42557	-0.77817	-0.69197	-0.73828	-0.78983	-0.68587	-0.6765	-0.70737	-0.13984	-0.02338	1.71003	-0.21228	-0.65778
1386.2	0.0004735	0.00595	0.00101	-0.00115	0.00016343	-0.00021227	-0.00102	-0.00034822	-4.0682e-05	-0.00031084	-0.0005543	0.00077403	0.01054	0.00521	5.453e-05		1386.2	-0.75946	-0.09511	-0.09273	-0.96846	-0.79764	-0.81634	-0.91008	-0.73873	-0.76007	-0.73753	-0.62547	-0.41173	0.91555	-0.26829	-0.72915
1387.5	-4.8661e-06	0.00576	-1.7742e-05	-0.00136	-0.00038873	-0.00059152	-0.00086125	-0.00071534	-0.00034282	-0.00032044	-0.00292	-0.00163	0.00298	0.00473	-0.00025153		1387.5	-0.80159	-0.12343	-0.50934	-1.00764	-0.87955	-0.87248	-0.87985	-0.79541	-0.80264	-0.73897	-0.91052	-0.78751	0.02906	-0.32268	-0.79481
1388.8	0.00033878	0.0058	-0.00039987	-0.00054031	-0.00042359	-0.00061125	-0.000154	-0.00069476	-0.00013029	-6.8652e-05	-0.00224	-0.00291	-0.00131	0.00491	-0.00033468		1388.8	-0.77133	-0.1169	-0.66377	-0.85803	-0.88473	-0.8754	-0.74411	-0.79223	-0.7727	-0.70132	-0.82882	-0.98688	-0.4739	-0.30276	-0.81265
1390.1	0.00125	0.00624	0.000123	0.00077307	0.00018629	2.317e-05	0.0004949	-0.0003561	0.00063907	0.00062113	0.00071289	-0.00189	-0.0008476	0.00547	-3.0401e-05		1390.1	-0.69101	-0.05423	-0.45246	-0.61844	-0.79425	-0.7815	-0.61957	-0.73994	-0.66432	-0.59819	-0.47287	-0.82724	-0.41952	-0.23881	-0.74737
1391.4	0.00179	0.00665	0.0009386	0.00166	0.00070257	0.00070671	0.00064024	-4.1848e-05	0.00119	0.00098288	0.00331	-0.00016247	0.00206	0.00582	0.00038418		1391.4	-0.64325	0.00457	-0.12284	-0.45751	-0.71766	-0.68032	-0.59168	-0.69142	-0.587	-0.54411	-0.15984	-0.55804	-0.07869	-0.1996	-0.65842
1392.7	0.00205	0.0069	0.00175	0.00198	0.00104	0.00119	0.00061569	5.9465e-05	0.00134	0.00103	0.00447	0.00166	0.00648	0.00594	0.00062246		1392.7	-0.62039	0.04115	0.20342	-0.39808	-0.66818	-0.60916	-0.59639	-0.67578	-0.56488	-0.53646	-0.02076	-0.27381	0.43938	-0.18584	-0.60729
1394	0.00203	0.00698	0.00229	0.00209	0.00111	0.00153	0.00060564	0.00014378	0.00112	0.00101	0.00474	0.00297	0.00953	0.00609	0.00084944		1394	-0.62268	0.05179	0.42282	-0.37774	-0.65689	-0.55799	-0.59832	-0.66276	-0.59613	-0.54056	0.01255	-0.06795	0.79698	-0.16947	-0.5586
1395.3	0.00216	0.00712	0.00245	0.00209	0.00111	0.00182	0.00091274	0.00042178	0.00113	0.00105	0.0046	0.00331	0.01003	0.00647	0.00101		1395.3	-0.61092	0.07231	0.48841	-0.37818	-0.65742	-0.51601	-0.53938	-0.61983	-0.59566	-0.5335	-0.00431	-0.01582	0.85531	-0.12644	-0.52498
1396.6	0.00245	0.00723	0.00244	0.00214	0.00123	0.00216	0.00119	0.00081402	0.00136	0.00114	0.00484	0.00336	0.01004	0.00705	0.00106		1396.6	-0.58554	0.08879	0.48393	-0.36995	-0.63974	-0.46581	-0.48661	-0.55927	-0.56235	-0.52041	0.0244	-0.00716	0.8559	-0.06084	-0.51327
1398	0.00251	0.00731	0.00223	0.00197	0.00113	0.00251	0.00126	0.00115	0.00155	0.00085127	0.00454	0.0033	0.00954	0.00725	0.00103		1398	-0.57974	0.10037	0.40056	-0.3999	-0.65432	-0.41294	-0.47325	-0.50754	-0.53606	-0.56378	-0.01156	-0.01716	0.79821	-0.03863	-0.52076
1399.3	0.00219	0.00722	0.00179	0.00149	0.00084306	0.00261	0.00116	0.00122	0.00129	0.00018574	0.00351	0.0028	0.00872	0.00698	0.00084952		1399.3	-0.60838	0.08652	0.22205	-0.48818	-0.69682	-0.39923	-0.49233	-0.49672	-0.57224	-0.66329	-0.13572	-0.09464	0.70232	-0.06967	-0.55858
1400.6	0.00205	0.00721	0.00147	0.00115	0.00071079	0.00276	0.00126	0.00139	0.00137	4.1182e-05	0.00298	0.00253	0.00831	0.00706	0.00082934		1400.6	-0.62021	0.0857	0.09232	-0.54994	-0.71644	-0.37647	-0.47225	-0.47077	-0.56129	-0.6849	-0.19963	-0.13785	0.65333	-0.06052	-0.56291
1401.9	0.00236	0.00735	0.00131	0.00098821	0.0007241	0.00292	0.00139	0.00155	0.00164	0.00050085	0.00277	0.00218	0.00649	0.00766	0.00105		1401.9	-0.59361	0.10594	0.02742	-0.5792	-0.71446	-0.3533	-0.44761	-0.44632	-0.52362	-0.61618	-0.22487	-0.19261	0.44097	0.0074	-0.51464
1403.2	0.00267	0.00751	0.0011	0.00112	0.00091266	0.00307	0.00155	0.00172	0.00197	0.00112	0.00219	0.00194	0.00441	0.00818	0.00132		1403.2	-0.56603	0.12831	-0.05753	-0.55516	-0.68649	-0.32983	-0.41671	-0.41865	-0.47689	-0.52417	-0.29479	-0.22902	0.19625	0.0658	-0.45836
1404.5	0.00305	0.0077	0.00092289	0.00151	0.0014	0.00333	0.00172	0.00179	0.00229	0.00136	0.00248	0.00176	0.00266	0.00844	0.00145		1404.5	-0.53233	0.15554	-0.12919	-0.48343	-0.61441	-0.29256	-0.38416	-0.40865	-0.43217	-0.48828	-0.2596	-0.25764	-0.00794	0.09556	-0.42888
1405.8	0.00335	0.00799	0.00103	0.00207	0.00187	0.00374	0.00198	0.00209	0.00261	0.00172	0.00411	0.0023	0.00249	0.00859	0.00158		1405.8	-0.50618	0.1979	-0.08623	-0.38226	-0.54456	-0.23081	-0.33453	-0.36208	-0.38661	-0.43365	-0.06394	-0.17376	-0.02869	0.11203	-0.40131
1407.1	0.0039	0.00812	0.00148	0.00254	0.00219	0.00418	0.00217	0.00245	0.00287	0.00193	0.00596	0.00381	0.00459	0.00873	0.00172		1407.1	-0.45807	0.21564	0.09434	-0.29558	-0.49646	-0.16685	-0.29891	-0.30657	-0.34973	-0.40222	0.15892	0.06224	0.21797	0.12773	-0.37162
1408.4	0.0044	0.00816	0.00193	0.00283	0.00235	0.00462	0.00246	0.00284	0.00334	0.00271	0.00754	0.00544	0.00916	0.00916	0.0019		1408.4	-0.41393	0.2214	0.27636	-0.24408	-0.47271	-0.10089	-0.2421	-0.24654	-0.28402	-0.28533	0.34874	0.31712	0.75299	0.1768	-0.33231
1409.7	0.0043	0.00803	0.00191	0.00276	0.00206	0.00473	0.00243	0.0029	0.00343	0.0031	0.00754	0.00566	0.00921	0.00949	0.00197		1409.7	-0.42212	0.20365	0.26905	-0.25587	-0.5164	-0.08448	-0.24865	-0.23749	-0.27143	-0.22726	0.3498	0.35237	0.75936	0.2133	-0.31862
1411	0.00374	0.00767	0.00141	0.00221	0.00169	0.00464	0.00212	0.00288	0.00303	0.00287	0.0064	0.00467	0.00637	0.00941	0.00188		1411	-0.47191	0.15155	0.06844	-0.3558	-0.57172	-0.09756	-0.30828	-0.2407	-0.32792	-0.2622	0.21186	0.19649	0.42605	0.20391	-0.33718
1412.3	0.00282	0.00731	0.00031814	0.00143	0.00137	0.00435	0.00171	0.00267	0.00231	0.00207	0.00464	0.00285	0.00086821	0.00913	0.00151		1412.3	-0.5529	0.09904	-0.37359	-0.49914	-0.61832	-0.14034	-0.38652	-0.27295	-0.42829	-0.38217	0.000215512	-0.08786	-0.21843	0.17279	-0.41674
1413.6	0.00224	0.00717	-0.00056697	0.00106	0.0013	0.00442	0.00156	0.00276	0.00201	0.00177	0.0032	0.00144	-0.00172	0.00938	0.00133		1413.6	-0.60353	0.07977	-0.7313	-0.56567	-0.62883	-0.13059	-0.41426	-0.25876	-0.47102	-0.4264	-0.17349	-0.3079	-0.52208	0.20151	-0.45611
1414.9	0.00235	0.00708	-0.00098495	0.00084406	0.0014	0.00454	0.00156	0.00295	0.00191	0.0014	0.00207	0.00093681	-0.00287	0.00955	0.00125		1414.9	-0.59404	0.06626	-0.90022	-0.60549	-0.614	-0.11223	-0.41422	-0.2294	-0.48582	-0.48185	-0.30893	-0.3863	-0.65656	0.21973	-0.47255
1416.2	0.00312	0.0072	-0.00090902	0.00091703	0.0016	0.00483	0.00173	0.00324	0.00211	0.00152	0.00125	0.00155	-0.00227	0.00986	0.00146		1416.2	-0.52686	0.08388	-0.86953	-0.59218	-0.58489	-0.07029	-0.38326	-0.18415	-0.45727	-0.46337	-0.40835	-0.29015	-0.58665	0.25535	-0.42811
1417.5	0.00436	0.00772	-0.00050524	0.00151	0.00184	0.00526	0.00216	0.00366	0.00259	0.0019	0.00114	0.00296	-0.00108	0.01035	0.00195		1417.5	-0.41687	0.1582	-0.70635	-0.48493	-0.54952	-0.0062	-0.3006	-0.11915	-0.38948	-0.40765	-0.42125	-0.07073	-0.44627	0.31054	-0.32283
1418.8	0.00601	0.00847	1.1814e-05	0.00254	0.00227	0.0058	0.00284	0.00424	0.00323	0.00245	0.00271	0.0045	0.00013874	0.01088	0.00256		1418.8	-0.27221	0.26669	-0.49739	-0.29649	-0.48499	0.07367	-0.17036	-0.03007	-0.29874	-0.32464	-0.23257	0.17116	-0.30392	0.36988	-0.19071
1420.1	0.00744	0.00942	0.00050111	0.00384	0.003	0.00644	0.00362	0.005	0.0044	0.0033	0.0053	0.00608	0.002	0.01185	0.0032		1420.1	-0.14592	0.40309	-0.29965	-0.05895	-0.37659	0.16762	-0.02072	0.08756	-0.13492	-0.19818	0.07993	0.41734	-0.0857	0.47889	-0.0535
1421.4	0.00893	0.01027	0.0008906	0.00472	0.00397	0.00713	0.00407	0.00596	0.00579	0.00467	0.00749	0.00688	0.00371	0.01288	0.00385		1421.4	-0.01453	0.52528	-0.14224	0.10205	-0.23258	0.27056	0.06724	0.23565	0.06079	0.00681	0.34268	0.54297	0.11438	0.59498	0.08568
1422.7	0.0097	0.01069	0.00087102	0.00487	0.00482	0.00762	0.0041	0.00675	0.0067	0.00558	0.00754	0.00646	0.0027	0.01347	0.0043		1422.7	0.05291	0.58486	-0.15015	0.12965	-0.10689	0.34278	0.07155	0.35784	0.18948	0.14389	0.34911	0.47693	-0.00391	0.66199	0.18217
1424	0.01034	0.01104	0.00094431	0.00502	0.00562	0.00809	0.00411	0.00745	0.00721	0.00622	0.00734	0.00601	0.00185	0.01373	0.00466		1424	0.10961	0.63568	-0.12053	0.15621	0.01148	0.41285	0.07384	0.46471	0.26185	0.23913	0.32553	0.40669	-0.1032	0.69093	0.25966
1425.3	0.01094	0.01135	0.00113	0.00541	0.00629	0.00865	0.00448	0.00798	0.00732	0.00671	0.00732	0.00587	0.00103	0.01419	0.00499		1425.3	0.16253	0.67904	-0.04497	0.22663	0.11103	0.49479	0.14529	0.54696	0.27639	0.3116	0.32228	0.38457	-0.19911	0.74318	0.33079
1426.6	0.01172	0.01167	0.00167	0.00613	0.00684	0.00922	0.00525	0.0086	0.00721	0.0067	0.00895	0.00646	0.00147	0.01466	0.00521		1426.6	0.23051	0.72584	0.17165	0.35895	0.19215	0.57908	0.2933	0.64358	0.26127	0.31103	0.51958	0.4764	-0.1475	0.79554	0.37715
1427.9	0.0124	0.01222	0.00266	0.00721	0.0076	0.00985	0.00635	0.00941	0.00721	0.00662	0.01164	0.00839	0.00535	0.0155	0.0055		1427.9	0.29101	0.80466	0.5709	0.55662	0.30515	0.67313	0.50416	0.76837	0.26141	0.29869	0.8434	0.77776	0.30717	0.89001	0.43865
1429.2	0.01277	0.01268	0.00338	0.00768	0.00808	0.0102	0.00692	0.01006	0.00726	0.00644	0.01348	0.01004	0.01038	0.01598	0.00569		1429.2	0.32324	0.87099	0.86362	0.64102	0.37729	0.72407	0.61425	0.86822	0.26782	0.27246	1.06426	1.03578	0.89668	0.94452	0.47963
1430.5	0.01304	0.0131	0.00357	0.00761	0.00824	0.01044	0.00712	0.01071	0.00741	0.00634	0.01349	0.0106	0.01392	0.01636	0.00586		1430.5	0.34693	0.93157	0.94254	0.62929	0.40012	0.76004	0.65112	0.9692	0.28888	0.25655	1.06607	1.1239	1.31098	0.98674	0.51713
1431.8	0.01351	0.01378	0.00362	0.00777	0.00832	0.01078	0.00754	0.01179	0.0081	0.00686	0.01341	0.01062	0.01538	0.01708	0.00622		1431.8	0.38884	1.02819	0.95984	0.65855	0.41279	0.81066	0.73274	1.13473	0.38659	0.33384	1.05668	1.12687	1.48185	1.06816	0.5936
1433.1	0.01443	0.01459	0.00366	0.00829	0.00861	0.01173	0.0084	0.01337	0.00934	0.00802	0.01383	0.01078	0.01594	0.01815	0.0068		1433.1	0.46915	1.14505	0.97718	0.75248	0.4561	0.95128	0.89776	1.37885	0.56156	0.50849	1.10665	1.15218	1.54842	1.18831	0.71903
1434.4	0.01594	0.01568	0.00402	0.00921	0.00945	0.01324	0.0095	0.01558	0.01103	0.00961	0.01547	0.01149	0.01641	0.01958	0.00762		1434.4	0.60264	1.30111	1.12226	0.91981	0.5793	1.17433	1.10801	1.72101	0.79935	0.74646	1.30391	1.26186	1.60327	1.35001	0.89327
1435.7	0.01793	0.01702	0.00457	0.01025	0.01085	0.01507	0.01077	0.01824	0.01281	0.01113	0.01745	0.01231	0.01675	0.02129	0.00863		1435.7	0.77761	1.49306	1.3451	1.11104	0.78729	1.44623	1.35225	2.13096	1.04982	0.97298	1.54223	1.39122	1.643	1.54246	1.11014
1437	0.02035	0.01861	0.00517	0.01131	0.01244	0.01702	0.0122	0.02114	0.01464	0.01227	0.01886	0.0131	0.01782	0.02329	0.00972		1437	0.99115	1.72161	1.58536	1.30312	1.02392	1.73486	1.62669	2.57952	1.30776	1.14357	1.71276	1.51355	1.76816	1.76733	1.3455
1438.3	0.02318	0.02038	0.00578	0.0123	0.01409	0.01909	0.01366	0.02415	0.01658	0.01359	0.01977	0.01388	0.01827	0.02538	0.011		1438.3	1.23991	1.9763	1.83423	1.48335	1.26825	2.04051	1.90786	3.04366	1.58106	1.34063	1.82186	1.63588	1.82043	2.00234	1.61947
1439.6	0.02623	0.02241	0.00658	0.01375	0.01586	0.02122	0.01527	0.0272	0.01874	0.01539	0.02152	0.01541	0.02062	0.028	0.01241		1439.6	1.50875	2.26687	2.15863	1.74931	1.53039	2.35548	2.21551	3.51476	1.88492	1.60929	2.03249	1.87539	2.0969	2.29771	1.92178
1440.9	0.02953	0.02446	0.00757	0.01574	0.01791	0.02351	0.01688	0.02987	0.02096	0.01742	0.02435	0.01782	0.02448	0.0303	0.01386		1440.9	1.79898	2.56147	2.55691	2.1116	1.83481	2.69547	2.52469	3.92734	2.19893	1.9131	2.37353	2.25161	2.54893	2.55637	2.23267
1442.2	0.03252	0.02629	0.00863	0.01805	0.02003	0.02541	0.01829	0.03175	0.02321	0.01942	0.02823	0.02092	0.0292	0.03267	0.01521		1442.2	2.06253	2.82505	2.98703	2.53261	2.14917	2.97625	2.79607	4.21808	2.51462	2.21182	2.84091	2.735	3.1014	2.82336	2.52189
1443.5	0.03504	0.02756	0.0093	0.02004	0.02176	0.02678	0.01925	0.0328	0.02505	0.02104	0.03185	0.02309	0.03125	0.03439	0.01613		1443.5	2.28444	3.00623	3.25695	2.8969	2.40582	3.17888	2.97974	4.37882	2.77439	2.45417	3.27733	3.07512	3.34248	3.01693	2.71885
1444.8	0.03743	0.02857	0.00984	0.02159	0.02331	0.02786	0.02016	0.03345	0.02655	0.02243	0.03475	0.0248	0.03284	0.03604	0.01683		1444.8	2.49454	3.1521	3.47438	3.17855	2.63591	3.338	3.15381	4.47965	2.98641	2.66199	3.6256	3.34135	3.52812	3.20285	2.87097
1446.1	0.03926	0.02909	0.00999	0.02245	0.02452	0.02853	0.02062	0.03357	0.02772	0.02382	0.03606	0.0259	0.03308	0.0372	0.01734		1446.1	2.65551	3.22704	3.5333	3.33561	2.81557	3.43717	3.2419	4.49818	3.1501	2.87041	3.7842	3.5143	3.55648	3.33381	2.98017
1447.4	0.04096	0.02957	0.00993	0.02275	0.02543	0.0292	0.02067	0.03356	0.02858	0.02506	0.03605	0.02665	0.03396	0.03821	0.01786		1447.4	2.80564	3.29494	3.51289	3.3907	2.95072	3.53693	3.25303	4.49663	3.2721	3.05625	3.78216	3.63132	3.65997	3.44698	3.09024
1448.7	0.0424	0.03002	0.00996	0.02317	0.0264	0.02993	0.02052	0.03356	0.02923	0.02613	0.03525	0.02742	0.03512	0.03883	0.01844		1448.7	2.93209	3.35984	3.52154	3.46787	3.09403	3.64557	3.22405	4.49648	3.3631	3.21532	3.68593	3.75131	3.79615	3.51679	3.21597
1450	0.04388	0.03048	0.01001	0.02357	0.02717	0.03036	0.02029	0.03329	0.02996	0.02729	0.03487	0.02812	0.03512	0.03946	0.01901		1450	3.06303	3.42645	3.54122	3.54083	3.20915	3.70863	3.17934	4.45464	3.46594	3.3889	3.63993	3.86005	3.79521	3.5883	3.33719
1451.3	0.04518	0.03095	0.01004	0.02402	0.02773	0.03071	0.01998	0.03284	0.0306	0.02793	0.03504	0.02834	0.03375	0.03974	0.01937		1451.3	3.17751	3.49421	3.55618	3.62292	3.29193	3.76028	3.11984	4.38623	3.55695	3.48519	3.66125	3.89551	3.635	3.61972	3.41572
1452.6	0.04645	0.03159	0.01036	0.02474	0.02839	0.03107	0.02016	0.03258	0.0312	0.02846	0.03644	0.02838	0.03286	0.04001	0.01978		1452.6	3.28925	3.5848	3.68469	3.75298	3.38984	3.81416	3.154	4.34593	3.64034	3.56338	3.82912	3.90114	3.53117	3.65046	3.5039
1453.9	0.04727	0.03197	0.01075	0.02539	0.02896	0.03112	0.02042	0.03226	0.03173	0.02864	0.03825	0.02861	0.03323	0.04004	0.02		1453.9	3.36137	3.63993	3.8419	3.8721	3.47396	3.82052	3.20486	4.2956	3.71613	3.59044	4.04721	3.93707	3.57371	3.65384	3.55025
1455.2	0.04735	0.03196	0.01126	0.02552	0.02919	0.03086	0.02041	0.03194	0.03203	0.0286	0.0387	0.02916	0.03606	0.03988	0.02002		1455.2	3.36824	3.63893	4.0464	3.89509	3.50808	3.78308	3.20179	4.24711	3.75797	3.58491	4.10213	4.02378	3.9062	3.63548	3.5554
1456.4	0.04651	0.03146	0.01148	0.02507	0.02902	0.03018	0.01993	0.0315	0.0318	0.02814	0.03762	0.02937	0.03877	0.03921	0.01975		1456.4	3.29445	3.56643	4.13773	3.81409	3.4833	3.68272	3.11063	4.17825	3.72529	3.51569	3.97183	4.05518	4.22392	3.56015	3.49596
1457.7	0.04532	0.0307	0.01136	0.02416	0.02834	0.02922	0.01911	0.03075	0.03112	0.02784	0.03539	0.02909	0.03942	0.03829	0.01925		1457.7	3.1894	3.45803	4.09045	3.64828	3.38272	3.54004	2.95325	4.0626	3.6302	3.47069	3.70292	4.01159	4.3001	3.45677	3.38826
1459	0.04361	0.02981	0.01101	0.02312	0.02734	0.02824	0.01805	0.02966	0.03003	0.02707	0.03307	0.02799	0.03811	0.03683	0.01844		1459	3.03926	3.3304	3.94536	3.45801	3.23333	3.39528	2.75001	3.89445	3.47637	3.35571	3.42317	3.84052	4.14587	3.29237	3.2149
1460.3	0.04193	0.02893	0.01067	0.02237	0.02616	0.02719	0.01738	0.02846	0.02881	0.02579	0.0317	0.02616	0.03534	0.03512	0.01762		1460.3	2.89115	3.20378	3.80795	3.32157	3.05902	3.23898	2.62161	3.709	3.30366	3.16524	3.2589	3.55476	3.82099	3.09936	3.04025
1461.6	0.04042	0.02804	0.01042	0.02194	0.02501	0.02634	0.01714	0.02723	0.0276	0.02435	0.03152	0.02459	0.03353	0.0336	0.01677		1461.6	2.75818	3.07543	3.70854	3.24203	2.889	3.11346	2.57498	3.51893	3.1332	2.9495	3.23747	3.30854	3.60945	2.92831	2.85702
1462.9	0.03913	0.02711	0.01026	0.02148	0.02417	0.02569	0.01694	0.02633	0.02645	0.02307	0.03178	0.0238	0.03241	0.03237	0.01613		1462.9	2.64432	2.9422	3.64266	3.15867	2.76394	3.0174	2.53678	3.3812	2.97105	2.75842	3.26806	3.18542	3.47784	2.78992	2.71971
1464.2	0.0378	0.02614	0.01007	0.02097	0.02343	0.02488	0.01652	0.0252	0.02545	0.02228	0.03148	0.02315	0.03193	0.03141	0.01558		1464.2	2.52694	2.8028	3.56871	3.06545	2.65446	2.89766	2.45675	3.2061	2.83088	2.63956	3.23169	3.08481	3.42135	2.68148	2.60277
1465.5	0.03671	0.02529	0.00995	0.02031	0.02292	0.0241	0.0159	0.02415	0.02469	0.02197	0.03088	0.023	0.03165	0.03072	0.01511		1465.5	2.4314	2.68063	3.52037	2.94506	2.57865	2.78161	2.33623	3.04413	2.72424	2.59381	3.16028	3.06137	3.38924	2.60445	2.50022
1466.8	0.03484	0.02421	0.00947	0.01922	0.02211	0.02283	0.01477	0.02261	0.02365	0.02111	0.0291	0.02225	0.03027	0.02939	0.01446		1466.8	2.26665	2.52558	3.32327	2.74604	2.45804	2.59393	2.12089	2.80603	2.57745	2.46524	2.94556	2.9442	3.22727	2.45457	2.36076
1468	0.03244	0.0229	0.00842	0.01775	0.02062	0.02101	0.01326	0.02058	0.02191	0.0194	0.02619	0.02072	0.02577	0.02749	0.0135		1468	2.05558	2.33736	2.90002	2.47771	2.23685	2.32529	1.83071	2.49243	2.33191	2.20943	2.59536	2.70391	2.69965	2.24028	2.15629
1469.3	0.02993	0.02132	0.00711	0.01625	0.01883	0.01911	0.01187	0.01853	0.02003	0.01721	0.02273	0.01807	0.0195	0.02527	0.01238		1469.3	1.83429	2.11096	2.36979	2.20463	1.971	2.04317	1.56336	2.17543	2.06791	1.8826	2.17796	2.29051	1.96541	1.99007	1.91598
1470.6	0.02719	0.0197	0.00593	0.01459	0.01705	0.01728	0.01056	0.01677	0.01805	0.0153	0.01967	0.01535	0.01345	0.02325	0.01122		1470.6	1.59302	1.8781	1.89425	1.90127	1.70797	1.77334	1.31175	1.9046	1.78856	1.59629	1.80982	1.86571	1.2566	1.76249	1.6671
1471.9	0.0249	0.01815	0.00529	0.01287	0.01538	0.01582	0.00946	0.01527	0.01635	0.01384	0.01718	0.01304	0.00992	0.02135	0.01014		1471.9	1.39128	1.65658	1.63439	1.58733	1.45992	1.55636	1.1001	1.67284	1.54936	1.37875	1.5096	1.50386	0.84278	1.54888	1.43431
1473.2	0.02295	0.0168	0.00524	0.0116	0.01402	0.01463	0.00852	0.01407	0.01488	0.01276	0.01524	0.01193	0.01014	0.01967	0.00915		1473.2	1.21939	1.46276	1.61567	1.35584	1.25831	1.38007	0.92142	1.48709	1.34171	1.21594	1.27609	1.33091	0.86832	1.35947	1.22321
1474.5	0.0209	0.01556	0.00544	0.01045	0.01284	0.0135	0.00775	0.01293	0.01352	0.0118	0.0136	0.01167	0.01239	0.01814	0.00836		1474.5	1.03896	1.2846	1.69731	1.14624	1.08326	1.21326	0.77216	1.31183	1.14984	1.0736	1.07932	1.29123	1.13155	1.18707	1.05242
1475.7	0.01876	0.01434	0.00522	0.00957	0.01159	0.01213	0.00716	0.01157	0.01198	0.0107	0.01186	0.01122	0.01354	0.01659	0.00753		1475.7	0.85087	1.1083	1.60929	0.9863	0.89752	1.01107	0.65928	1.10199	0.93276	0.90899	0.86917	1.21999	1.26667	1.01298	0.87565
1477	0.0165	0.01303	0.00454	0.00897	0.01023	0.01078	0.00678	0.0102	0.01062	0.00971	0.01006	0.00975	0.01179	0.01488	0.00672		1477	0.65213	0.92138	1.33314	0.87767	0.69517	0.81125	0.58594	0.88984	0.74173	0.75993	0.65301	0.9912	1.06134	0.81986	0.69989
1478.3	0.01446	0.01186	0.0035	0.00818	0.00896	0.00941	0.00621	0.00884	0.00932	0.00851	0.00888	0.00797	0.00667	0.01347	0.006		1478.3	0.47249	0.75283	0.91405	0.73325	0.50749	0.6076	0.47804	0.6796	0.55857	0.58178	0.51011	0.71303	0.461	0.66176	0.54674
1479.6	0.01275	0.01067	0.00242	0.00703	0.00774	0.00812	0.00532	0.00749	0.00802	0.00736	0.00739	0.00601	0.00118	0.01217	0.00541		1479.6	0.32121	0.5817	0.47589	0.52274	0.32633	0.41693	0.30698	0.47127	0.37519	0.40896	0.33168	0.40558	-0.18231	0.51571	0.4194
1480.9	0.01098	0.00946	0.00148	0.00568	0.00667	0.00685	0.00409	0.00615	0.00648	0.00606	0.00532	0.00433	-0.00195	0.01081	0.00476		1480.9	0.1657	0.40885	0.09786	0.27695	0.16758	0.22841	0.07092	0.26495	0.15902	0.21427	0.08242	0.14339	-0.54917	0.36245	0.28069
1482.2	0.00951	0.00841	0.00079819	0.00432	0.00577	0.00561	0.00279	0.00494	0.00491	0.00466	0.0033	0.00287	-0.00341	0.00937	0.0041		1482.2	0.03643	0.25707	-0.17959	0.02828	0.03395	0.04485	-0.17988	0.07801	-0.06315	0.0054	-0.16091	-0.08391	-0.72023	0.20035	0.13866
1483.4	0.00847	0.00742	0.00052294	0.00335	0.0049	0.00459	0.00205	0.00396	0.00353	0.00313	0.00166	0.00178	-0.00401	0.00807	0.00349		1483.4	-0.05514	0.11563	-0.29083	-0.14882	-0.09551	-0.10542	-0.32192	-0.07377	-0.25755	-0.22372	-0.35839	-0.2552	-0.79054	0.05397	0.00756
1484.7	0.00786	0.00677	0.00059861	0.0033	0.00429	0.00402	0.00205	0.00337	0.0027	0.00228	0.00129	0.00141	-0.00395	0.00697	0.00297		1484.7	-0.10944	0.02206	-0.26024	-0.15787	-0.18554	-0.19003	-0.32104	-0.16396	-0.37417	-0.35092	-0.40357	-0.3126	-0.78367	-0.0699	-0.1045
1486	0.00755	0.00644	0.00093154	0.00371	0.00409	0.00385	0.00248	0.00333	0.00248	0.00186	0.0021	0.00188	-0.00269	0.00666	0.0027		1486	-0.13623	-0.02472	-0.1257	-0.08272	-0.21552	-0.21461	-0.23807	-0.17066	-0.40567	-0.41254	-0.30635	-0.23959	-0.63544	-0.10567	-0.16224
1487.3	0.00704	0.00603	0.00119	0.00375	0.00391	0.00374	0.00256	0.0033	0.00211	0.00153	0.00271	0.0027	-0.00087723	0.00655	0.00257		1487.3	-0.18112	-0.08346	-0.02221	-0.07573	-0.24199	-0.23101	-0.2236	-0.17481	-0.45714	-0.4621	-0.23265	-0.1107	-0.42299	-0.11763	-0.19049
1488.6	0.00594	0.00534	0.00092124	0.00274	0.00355	0.00329	0.0018	0.00289	0.00144	0.00074549	0.00136	0.00261	9.7678e-05	0.006	0.00228		1488.6	-0.27837	-0.1832	-0.12986	-0.26015	-0.29556	-0.29783	-0.36979	-0.23798	-0.55136	-0.5796	-0.39483	-0.12526	-0.30873	-0.17994	-0.2519
1489.8	0.00459	0.00456	0.00030945	0.00131	0.00288	0.00239	0.00064951	0.00207	0.00062389	-0.00023542	-0.00122	0.00123	-0.0012	0.00506	0.0019		1489.8	-0.39736	-0.29491	-0.37711	-0.52028	-0.39531	-0.43148	-0.5899	-0.36507	-0.66645	-0.72625	-0.7054	-0.34022	-0.46095	-0.28522	-0.33379
1491.1	0.00338	0.00378	-0.00031714	0.0003103	0.00205	0.00151	-1.5341e-05	0.00121	9.7346e-05	-0.00073312	-0.00305	-0.00031139	-0.00302	0.00407	0.00143		1491.1	-0.50363	-0.40692	-0.63033	-0.70286	-0.51812	-0.56199	-0.7175	-0.49765	-0.74063	-0.80067	-0.92582	-0.58131	-0.67426	-0.39719	-0.43453
1492.4	0.00277	0.00332	-0.00066261	0.00029174	0.00143	0.00094847	6.9752e-06	0.0006667	-4.6431e-05	-0.00065384	-0.00306	-0.00134	-0.00441	0.00315	0.00108		1492.4	-0.55724	-0.47244	-0.76995	-0.70625	-0.60968	-0.64454	-0.71322	-0.58202	-0.76088	-0.78881	-0.92743	-0.74128	-0.83723	-0.49996	-0.50844
1493.7	0.00244	0.00307	-0.00070625	0.00065019	0.00124	0.00066524	0.00048054	0.00055348	-1.0601e-06	-0.00044193	-0.00175	-0.00182	-0.00504	0.00281	0.00093246		1493.7	-0.58645	-0.50842	-0.78759	-0.64086	-0.63726	-0.68646	-0.62233	-0.5995	-0.75449	-0.75713	-0.76927	-0.81735	-0.91123	-0.5385	-0.54078
1494.9	0.0024	0.00293	-0.00057287	0.00095176	0.00118	0.00053629	0.00084639	0.00057672	0.00013823	-0.00022678	-0.00016773	-0.00161	-0.00509	0.00269	0.00088403		1494.9	-0.58981	-0.52952	-0.73368	-0.58585	-0.64719	-0.70555	-0.55211	-0.59591	-0.73487	-0.72496	-0.57892	-0.78454	-0.91716	-0.5527	-0.55117
1496.2	0.0018	0.00258	-0.00058255	0.00076896	0.00098575	0.0003384	0.00066612	0.00048781	1.6437e-05	-0.00021376	-0.00038561	-0.00158	-0.00494	0.00236	0.00063914		1496.2	-0.64269	-0.57965	-0.7376	-0.61919	-0.67565	-0.73484	-0.58671	-0.60964	-0.75203	-0.72302	-0.60515	-0.77943	-0.8996	-0.58975	-0.60372
1497.5	0.00088266	0.00201	-0.00079618	0.000189	0.00055993	-2.2966e-05	0.00012235	8.8693e-05	-0.00038964	-0.00071864	-0.00183	-0.00198	-0.00501	0.00188	0.00021269		1497.5	-0.72343	-0.66052	-0.82393	-0.72499	-0.73882	-0.78833	-0.69107	-0.67126	-0.80923	-0.7985	-0.77958	-0.84208	-0.90777	-0.64345	-0.69521
1498.8	-0.00028711	0.00144	-0.0012	-0.00045104	-0.00010884	-0.00055239	-0.00040242	-0.00042104	-0.00105	-0.00133	-0.00387	-0.00308	-0.00548	0.0012	-0.00024006		1498.8	-0.82644	-0.74299	-0.98567	-0.84174	-0.83803	-0.86669	-0.79179	-0.74997	-0.90174	-0.88956	-1.02491	-1.01357	-0.96291	-0.72023	-0.79235
1500	-0.0012	0.00092979	-0.00157	-0.00109	-0.00087747	-0.00108	-0.00083836	-0.00082705	-0.00185	-0.00192	-0.0051	-0.00423	-0.00616	0.00063853	-0.00058959		1500	-0.90693	-0.81622	-1.13828	-0.95843	-0.95206	-0.94546	-0.87545	-0.81266	-1.01456	-0.97877	-1.1727	-1.19308	-1.04232	-0.78326	-0.86735
1501.3	-0.00176	0.00060393	-0.00189	-0.00179	-0.00154	-0.00148	-0.00126	-0.00118	-0.00239	-0.00255	-0.00587	-0.0051	-0.00657	0.00012898	-0.00090485		1501.3	-0.95587	-0.863	-1.26683	-1.08659	-1.04993	-1.00375	-0.95697	-0.86648	-1.09138	-1.07256	-1.26599	-1.33019	-1.0898	-0.84064	-0.93499
1502.6	-0.00218	0.0003563	-0.00215	-0.00236	-0.00204	-0.00183	-0.00182	-0.00146	-0.00279	-0.00305	-0.00671	-0.00602	-0.00679	-0.00048932	-0.00114		1502.6	-0.99332	-0.89855	-1.3728	-1.18955	-1.12485	-1.05641	-1.06449	-0.91066	-1.14742	-1.14735	-1.36621	-1.4738	-1.11553	-0.91027	-0.98516
1503.8	-0.00281	1.9614e-05	-0.00224	-0.0029	-0.00251	-0.00206	-0.00236	-0.0018	-0.00315	-0.00353	-0.00786	-0.00661	-0.00678	-0.0011	-0.00145		1503.8	-1.04885	-0.94689	-1.40937	-1.28837	-1.19364	-1.0905	-1.16716	-0.96305	-1.19818	-1.21942	-1.50537	-1.56603	-1.11477	-0.97873	-1.0527
1505.1	-0.00326	-0.00027669	-0.00216	-0.0033	-0.00284	-0.00238	-0.00278	-0.00209	-0.00364	-0.00405	-0.00893	-0.00672	-0.0066	-0.00169	-0.00169		1505.1	-1.08781	-0.98943	-1.37563	-1.36223	-1.24273	-1.13751	-1.24886	-1.00733	-1.26702	-1.29605	-1.63401	-1.58245	-1.09409	-1.04573	-1.1028
1506.4	-0.0035	-0.00038685	-0.00197	-0.00333	-0.00307	-0.00266	-0.00273	-0.00233	-0.00407	-0.00464	-0.00926	-0.00683	-0.0065	-0.00204	-0.00167		1506.4	-1.10952	-1.00525	-1.29928	-1.36746	-1.27774	-1.17863	-1.23925	-1.04493	-1.32823	-1.38418	-1.67342	-1.60035	-1.08157	-1.08461	-1.0996
1507.6	-0.00347	-0.00032584	-0.00177	-0.00301	-0.00312	-0.00273	-0.0022	-0.00239	-0.00445	-0.00478	-0.00834	-0.00617	-0.00654	-0.00174	-0.00156		1507.6	-1.1067	-0.99649	-1.2191	-1.30891	-1.28427	-1.18838	-1.13674	-1.05336	-1.38153	-1.40607	-1.56286	-1.49679	-1.08608	-1.05089	-1.07495
1508.9	-0.00311	-8.2156e-05	-0.00159	-0.00239	-0.00289	-0.0025	-0.00161	-0.00226	-0.00427	-0.00465	-0.00678	-0.00511	-0.00657	-0.00131	-0.00142		1508.9	-1.07527	-0.9615	-1.14276	-1.19542	-1.25046	-1.15495	-1.0227	-1.03396	-1.35645	-1.38614	-1.37569	-1.33141	-1.08997	-1.00231	-1.04642
1510.2	-0.00283	7.4686e-06	-0.00164	-0.00198	-0.00249	-0.00229	-0.00143	-0.0021	-0.00388	-0.00421	-0.0057	-0.00447	-0.00653	-0.00111	-0.00128		1510.2	-1.05044	-0.94863	-1.16588	-1.11981	-1.19161	-1.12351	-0.98931	-1.00892	-1.30124	-1.32112	-1.24519	-1.23112	-1.08605	-0.97965	-1.01546
1511.4	-0.00242	1.4904e-05	-0.0018	-0.00196	-0.00214	-0.00201	-0.00145	-0.00198	-0.00336	-0.00363	-0.00524	-0.00428	-0.00603	-0.00108	-0.00116		1511.4	-1.01443	-0.94757	-1.23062	-1.11746	-1.13942	-1.08258	-0.99204	-0.99112	-1.22704	-1.23309	-1.19006	-1.20142	-1.02647	-0.97625	-0.99074
1512.7	-0.00207	4.5431e-05	-0.00194	-0.00211	-0.00194	-0.00192	-0.00176	-0.00192	-0.00285	-0.00319	-0.00561	-0.00417	-0.00576	-0.00103	-0.00109		1512.7	-0.98326	-0.94318	-1.28595	-1.14464	-1.10951	-1.06953	-1.05178	-0.98142	-1.15554	-1.16799	-1.23408	-1.18469	-0.99523	-0.9716	-0.97563
1514	-0.00201	1.7655e-05	-0.00207	-0.00241	-0.00184	-0.00198	-0.00217	-0.00197	-0.00268	-0.00339	-0.00651	-0.00468	-0.0062	-0.00101	-0.00101		1514	-0.97845	-0.94717	-1.34014	-1.19904	-1.09445	-1.07816	-1.13099	-0.98936	-1.13186	-1.19857	-1.34274	-1.2632	-1.0468	-0.96929	-0.95836
1515.2	-0.00212	-4.1532e-05	-0.00222	-0.00269	-0.00186	-0.0021	-0.00249	-0.00201	-0.00275	-0.0038	-0.00738	-0.0057	-0.00701	-0.00113	-0.00104		1515.2	-0.98793	-0.95567	-1.40105	-1.25081	-1.0979	-1.09513	-1.19254	-0.99481	-1.14142	-1.25918	-1.44694	-1.42396	-1.14175	-0.98291	-0.96463
1516.5	-0.00248	-0.00013519	-0.00217	-0.00259	-0.0019	-0.00208	-0.00248	-0.00201	-0.00295	-0.00432	-0.00777	-0.00664	-0.00757	-0.00116	-0.00118		1516.5	-1.01978	-0.96912	-1.37773	-1.23273	-1.10332	-1.09229	-1.19135	-0.99546	-1.17044	-1.33682	-1.49496	-1.56969	-1.20705	-0.98544	-0.99447
1517.8	-0.00274	-0.00036455	-0.00208	-0.00231	-0.00193	-0.00197	-0.00232	-0.00203	-0.00322	-0.00468	-0.00749	-0.00712	-0.00805	-0.00132	-0.00125		1517.8	-1.04274	-1.00204	-1.34245	-1.1814	-1.10813	-1.07706	-1.15937	-0.99842	-1.20739	-1.39022	-1.46048	-1.64497	-1.26369	-1.00375	-1.01007
1519	-0.0028	-0.00041728	-0.00188	-0.00197	-0.0019	-0.00173	-0.00187	-0.0019	-0.00321	-0.00459	-0.00641	-0.00673	-0.00755	-0.00133	-0.00125		1519	-1.04735	-1.00961	-1.26194	-1.11941	-1.10442	-1.04145	-1.07318	-0.97892	-1.20624	-1.37753	-1.33054	-1.58471	-1.20461	-1.00487	-1.0099
1520.3	-0.00257	-0.00031137	-0.00161	-0.00168	-0.00171	-0.00176	-0.00162	-0.00175	-0.00303	-0.00411	-0.00574	-0.00578	-0.00668	-0.00125	-0.00114		1520.3	-1.02758	-0.99441	-1.1508	-1.06549	-1.076	-1.0455	-1.02505	-0.95489	-1.18157	-1.30626	-1.24948	-1.43634	-1.10335	-0.99544	-0.98473
1521.6	-0.00254	-0.00027259	-0.0015	-0.00188	-0.00164	-0.00177	-0.00168	-0.00168	-0.00287	-0.00358	-0.00578	-0.00499	-0.00614	-0.00119	-0.00106		1521.6	-1.02484	-0.98884	-1.1093	-1.10212	-1.0659	-1.04724	-1.03704	-0.94427	-1.15852	-1.22561	-1.25525	-1.31152	-1.03976	-0.9897	-0.96804
1522.8	-0.0026	-0.00025324	-0.00158	-0.00233	-0.00155	-0.00185	-0.00189	-0.00163	-0.00253	-0.00306	-0.00644	-0.00473	-0.0056	-0.00119	-0.00109		1522.8	-1.02984	-0.98606	-1.14018	-1.18377	-1.05247	-1.05891	-1.0774	-0.93641	-1.11063	-1.14911	-1.33371	-1.27156	-0.97699	-0.98871	-0.97465
1524.1	-0.00262	-0.00025015	-0.0018	-0.00265	-0.00162	-0.00195	-0.00202	-0.00155	-0.00227	-0.00284	-0.00652	-0.00508	-0.00541	-0.00126	-0.00112		1524.1	-1.03214	-0.98562	-1.22828	-1.24349	-1.06211	-1.07284	-1.10174	-0.92432	-1.07386	-1.11596	-1.34361	-1.32626	-0.95408	-0.99704	-0.98027
1525.3	-0.00263	-0.00034785	-0.00191	-0.00284	-0.00192	-0.00195	-0.00204	-0.00155	-0.00209	-0.00285	-0.00658	-0.00543	-0.00546	-0.00131	-0.00102		1525.3	-1.03283	-0.99965	-1.27245	-1.27755	-1.10662	-1.07383	-1.10677	-0.92418	-1.04902	-1.11743	-1.3511	-1.38041	-0.95959	-1.00253	-0.9604
1526.6	-0.00252	-0.0003741	-0.00195	-0.00281	-0.00204	-0.00199	-0.00198	-0.0015	-0.00212	-0.0028	-0.00617	-0.00566	-0.00573	-0.00118	-0.00095711		1526.6	-1.02312	-1.00341	-1.29027	-1.27171	-1.12449	-1.08002	-1.09533	-0.9164	-1.05301	-1.11031	-1.30218	-1.41679	-0.99196	-0.98799	-0.9462
1527.8	-0.00233	-0.000328	-0.00186	-0.00257	-0.002	-0.00197	-0.00192	-0.00149	-0.00236	-0.0027	-0.00608	-0.00581	-0.00608	-0.00107	-0.00090831		1527.8	-1.0065	-0.9968	-1.25426	-1.22811	-1.11863	-1.07697	-1.0837	-0.91486	-1.08671	-1.09436	-1.29081	-1.44051	-1.03302	-0.97517	-0.93573
1529.1	-0.00236	-0.0004009	-0.00174	-0.00234	-0.00198	-0.00199	-0.00173	-0.00157	-0.0028	-0.00286	-0.00639	-0.00603	-0.00657	-0.00121	-0.00089844		1529.1	-1.00898	-1.00726	-1.20387	-1.18612	-1.11608	-1.07996	-1.04735	-0.92662	-1.14869	-1.11919	-1.32829	-1.47429	-1.09005	-0.99104	-0.93361
1530.4	-0.00222	-0.00044252	-0.00157	-0.00197	-0.00181	-0.00183	-0.00138	-0.00147	-0.0029	-0.0029	-0.0064	-0.00559	-0.00673	-0.00121	-0.0009373		1530.4	-0.99692	-1.01324	-1.13795	-1.11957	-1.08974	-1.05545	-0.97895	-0.91178	-1.16272	-1.12462	-1.32984	-1.40628	-1.1086	-0.99193	-0.94195
1531.6	-0.00189	-0.00035252	-0.0014	-0.0018	-0.00155	-0.0015	-0.0012	-0.00126	-0.00261	-0.00285	-0.00592	-0.00495	-0.00634	-0.00095875	-0.00090834		1531.6	-0.96734	-1.00032	-1.06969	-1.08835	-1.05256	-1.00764	-0.94448	-0.8799	-1.12205	-1.11723	-1.27108	-1.30544	-1.06347	-0.96313	-0.93574
1532.9	-0.00167	-0.00021885	-0.00133	-0.0018	-0.0014	-0.00123	-0.00132	-0.00114	-0.00219	-0.00269	-0.00592	-0.00436	-0.0058	-0.00056642	-0.00082302		1532.9	-0.94822	-0.98113	-1.03959	-1.08833	-1.02998	-0.96664	-0.96709	-0.86037	-1.06231	-1.09295	-1.27107	-1.21308	-0.99971	-0.91895	-0.91743
1534.1	-0.00162	-0.00014034	-0.0015	-0.00205	-0.0014	-0.00127	-0.0018	-0.00125	-0.0019	-0.00261	-0.00613	-0.00447	-0.00575	-0.00041382	-0.0007721		1534.1	-0.94353	-0.96985	-1.10914	-1.13402	-1.02949	-0.97265	-1.06024	-0.8784	-1.02145	-1.08072	-1.29716	-1.23142	-0.99364	-0.90176	-0.9065
1535.4	-0.00155	-0.00012244	-0.0018	-0.00232	-0.00143	-0.00135	-0.00219	-0.00152	-0.00205	-0.00256	-0.0067	-0.00527	-0.00619	-0.00056481	-0.0008044		1535.4	-0.93802	-0.96729	-1.22941	-1.18178	-1.03398	-0.984	-1.13411	-0.91941	-1.04364	-1.0737	-1.36564	-1.35542	-1.04554	-0.91877	-0.91343
1536.6	-0.00151	-0.00018182	-0.00214	-0.00247	-0.00145	-0.00152	-0.00231	-0.00181	-0.00233	-0.00273	-0.00734	-0.00625	-0.00713	-0.00090004	-0.00079291		1536.6	-0.93368	-0.97581	-1.36714	-1.21016	-1.03735	-1.00933	-1.15828	-0.96473	-1.08294	-1.09907	-1.44261	-1.50968	-1.15607	-0.95652	-0.91097
1537.9	-0.00134	-0.00020539	-0.00224	-0.0022	-0.00131	-0.00142	-0.00216	-0.00188	-0.00247	-0.00278	-0.0067	-0.00663	-0.00746	-0.00109	-0.00076667		1537.9	-0.91931	-0.97919	-1.4067	-1.16087	-1.01569	-0.99459	-1.12941	-0.97514	-1.10255	-1.10699	-1.36509	-1.56822	-1.19417	-0.97817	-0.90534
1539.1	-0.00105	-0.00011059	-0.00206	-0.00203	-0.00099885	-0.00124	-0.00209	-0.00175	-0.00236	-0.0027	-0.00577	-0.00611	-0.00688	-0.00109	-0.00067223		1539.1	-0.89387	-0.96558	-1.33651	-1.13016	-0.97007	-0.96858	-1.1154	-0.95468	-1.08618	-1.09541	-1.25367	-1.48749	-1.12648	-0.97745	-0.88508
1540.4	-0.00076193	3.3936e-06	-0.00177	-0.0019	-0.00095083	-0.00109	-0.00208	-0.00164	-0.00217	-0.00269	-0.00539	-0.00533	-0.00618	-0.00087171	-0.00048333		1540.4	-0.86825	-0.94922	-1.21874	-1.10578	-0.96294	-0.94699	-1.11362	-0.9378	-1.06073	-1.09276	-1.20804	-1.36549	-1.04479	-0.95333	-0.84455
1541.6	-0.00058103	1.0036e-05	-0.0017	-0.00191	-0.00109	-0.00113	-0.00209	-0.00173	-0.00226	-0.00293	-0.00557	-0.00522	-0.00587	-0.00070951	-0.00035932		1541.6	-0.85232	-0.94827	-1.1875	-1.10699	-0.98398	-0.95217	-1.11536	-0.9517	-1.07294	-1.12903	-1.22963	-1.34875	-1.00798	-0.93506	-0.81794
1542.9	-0.00048673	9.108e-06	-0.00175	-0.00192	-0.0012	-0.00122	-0.0019	-0.00176	-0.00243	-0.00303	-0.00576	-0.00529	-0.00626	-0.00059123	-0.00033286		1542.9	-0.84402	-0.9484	-1.21098	-1.10991	-0.99946	-0.9649	-1.08005	-0.95642	-1.09616	-1.14382	-1.25255	-1.3591	-1.05412	-0.92174	-0.81226
1544.1	-0.00065516	1.0323e-05	-0.00192	-0.00198	-0.00132	-0.00123	-0.00177	-0.00172	-0.00227	-0.00262	-0.00589	-0.00563	-0.00678	-0.00049884	-0.00037616		1544.1	-0.85885	-0.94822	-1.27944	-1.11978	-1.01784	-0.96685	-1.05404	-0.95085	-1.07363	-1.08315	-1.26785	-1.41209	-1.11521	-0.91134	-0.82155
1545.4	-0.00059525	0.00011539	-0.00198	-0.00192	-0.00114	-0.00099748	-0.00179	-0.00157	-0.00193	-0.00188	-0.00547	-0.00573	-0.00696	-0.00014958	-0.0003929		1545.4	-0.85357	-0.93314	-1.30434	-1.10971	-0.99053	-0.93257	-1.05894	-0.9267	-1.02667	-0.97285	-1.21718	-1.42851	-1.13532	-0.87201	-0.82515
1546.6	-0.0006679	0.00029089	-0.00208	-0.00206	-0.00091761	-0.00085883	-0.00201	-0.00141	-0.0016	-0.00129	-0.00567	-0.00575	-0.00704	9.8079e-05	-0.00032067		1546.6	-0.85997	-0.90795	-1.3414	-1.13503	-0.95802	-0.91204	-1.10074	-0.90283	-0.9793	-0.88422	-1.24162	-1.43053	-1.14526	-0.84412	-0.80965
1547.9	-0.00018803	0.00058738	-0.00202	-0.00184	-0.00056719	-0.00067321	-0.0019	-0.00139	-0.00109	-0.00102	-0.00583	-0.00523	-0.00692	0.00041637	-0.00019891		1547.9	-0.81771	-0.86538	-1.318	-1.09478	-0.90603	-0.88457	-1.08005	-0.89918	-0.90726	-0.84359	-1.26048	-1.34949	-1.13099	-0.80828	-0.78352
1549.1	0.00046225	0.00086262	-0.00198	-0.00126	-0.00010123	-0.0004047	-0.00166	-0.00141	-0.0006896	-0.00098505	-0.00575	-0.00501	-0.0072	0.0006427	-5.5644e-05		1549.1	-0.76045	-0.82586	-1.30296	-0.99013	-0.8369	-0.84483	-1.03405	-0.90232	-0.85149	-0.83833	-1.25147	-1.31602	-1.16396	-0.78279	-0.75279
1550.3	0.00147	0.00122	-0.00173	-0.00062241	0.00054094	-9.9082e-05	-0.00134	-0.00118	-0.00018395	-0.00074799	-0.00498	-0.00439	-0.00694	0.00112	0.00026574		1550.3	-0.67174	-0.774	-1.20225	-0.873	-0.74164	-0.79959	-0.97188	-0.86708	-0.78026	-0.80289	-1.159	-1.21805	-1.13396	-0.72899	-0.68383
1551.6	0.00254	0.00159	-0.0013	-0.00015579	0.00114	0.00040208	-0.00106	-0.00085489	0.00030453	-0.00022797	-0.0041	-0.00367	-0.00608	0.00164	0.00072296		1551.6	-0.57793	-0.72135	-1.02564	-0.78788	-0.65345	-0.72541	-0.91832	-0.81696	-0.71144	-0.72514	-1.05274	-1.10573	-1.03272	-0.67105	-0.58573
1552.8	0.00372	0.00193	-0.00057553	0.00020673	0.00179	0.00109	-0.00072548	-0.00039949	0.00099712	0.00072159	-0.00296	-0.0028	-0.00464	0.00232	0.00124		1552.8	-0.47333	-0.67253	-0.73476	-0.72175	-0.55694	-0.6231	-0.85379	-0.74664	-0.61388	-0.58317	-0.91512	-0.97049	-0.86339	-0.59417	-0.47413
1554.1	0.00469	0.00224	7.535e-05	0.00057168	0.00224	0.00175	-0.00024501	7.1436e-05	0.00175	0.0015	-0.0017	-0.00182	-0.00286	0.00297	0.00164		1554.1	-0.38849	-0.62778	-0.47171	-0.65518	-0.48937	-0.52595	-0.76158	-0.67393	-0.5085	-0.46621	-0.76345	-0.8176	-0.65535	-0.52041	-0.3896
1555.3	0.00571	0.00253	0.00061017	0.0014	0.00263	0.00247	0.00050542	0.00053615	0.00254	0.00228	0.00043523	-0.00061487	-0.00117	0.00375	0.00211		1555.3	-0.29829	-0.58669	-0.25557	-0.50397	-0.4313	-0.41904	-0.61755	-0.60217	-0.39692	-0.35016	-0.5063	-0.62872	-0.45737	-0.43279	-0.28882
1556.6	0.00695	0.00301	0.00096048	0.00265	0.00327	0.00347	0.0013	0.00097687	0.00355	0.00334	0.00338	0.00067895	-0.00079645	0.00475	0.00275		1556.6	-0.18944	-0.51775	-0.114	-0.27522	-0.33728	-0.27179	-0.46477	-0.53412	-0.25374	-0.19158	-0.15157	-0.42658	-0.41352	-0.32013	-0.15116
1557.8	0.00847	0.00377	0.00136	0.00397	0.0044	0.00465	0.00219	0.00167	0.00486	0.00469	0.00641	0.00243	0.00044755	0.00641	0.00353		1557.8	-0.05518	-0.40895	0.0456	-0.0348	-0.16953	-0.09628	-0.29513	-0.42639	-0.07023	0.01068	0.21285	-0.15338	-0.26773	-0.13324	0.01606
1559	0.00953	0.00454	0.00155	0.0046	0.00536	0.00545	0.00272	0.00219	0.00562	0.00561	0.00812	0.00385	0.00152	0.00781	0.00402		1559	0.03768	-0.29749	0.12251	0.08055	-0.02649	0.02207	-0.19287	-0.34682	0.03742	0.14794	0.41967	0.06942	-0.14216	0.02437	0.1207
1560.3	0.00963	0.00497	0.00154	0.00417	0.00588	0.00561	0.00265	0.00238	0.00575	0.006	0.00761	0.00428	0.00333	0.00849	0.00406		1560.3	0.04642	-0.23583	0.12037	0.00101	0.05053	0.04556	-0.20546	-0.31816	0.056	0.20536	0.35752	0.13592	0.06958	0.10115	0.13125
1561.5	0.00858	0.00483	0.0011	0.00286	0.00551	0.00491	0.00193	0.00198	0.00497	0.0053	0.00505	0.00331	0.00278	0.00794	0.00346		1561.5	-0.04551	-0.25666	-0.0581	-0.23814	-0.00492	-0.05827	-0.34457	-0.37948	-0.0544	0.10146	0.04893	-0.01605	0.00547	0.03848	0.00192
1562.7	0.00712	0.00412	0.0003934	0.0015	0.00432	0.00371	0.0009518	0.00125	0.00351	0.00386	0.00208	0.00136	0.00069096	0.00659	0.00248		1562.7	-0.17453	-0.35848	-0.34318	-0.4852	-0.18053	-0.23652	-0.53188	-0.49227	-0.26053	-0.11398	-0.30835	-0.32001	-0.2392	-0.11345	-0.20909
1564	0.00596	0.00331	-0.0001015	0.00071683	0.00311	0.00255	0.00022072	0.00058272	0.00217	0.00253	0.00018736	-0.00036887	-0.00146	0.00495	0.0018		1564	-0.27593	-0.47466	-0.54319	-0.6287	-0.36024	-0.40761	-0.67219	-0.59498	-0.44814	-0.31347	-0.53615	-0.59029	-0.49128	-0.29778	-0.35398
1565.2	0.00542	0.00279	-0.00020471	0.0008036	0.00249	0.00205	0.00016493	0.00028695	0.00158	0.00162	-0.00022285	-0.00121	-0.00276	0.00402	0.00149		1565.2	-0.32376	-0.54902	-0.5849	-0.61288	-0.45295	-0.48213	-0.6829	-0.64065	-0.53141	-0.44905	-0.58555	-0.72161	-0.644	-0.40252	-0.4221
1566.4	0.00566	0.00276	0.00018943	0.00158	0.00235	0.002	0.00052377	0.00032859	0.00175	0.00159	0.00085197	-0.00053131	-0.00293	0.00389	0.00155		1566.4	-0.3026	-0.55304	-0.42561	-0.47161	-0.47277	-0.48854	-0.61403	-0.63422	-0.5079	-0.45408	-0.45612	-0.61567	-0.66345	-0.41714	-0.40816
1567.7	0.00636	0.00307	0.00072258	0.00216	0.00288	0.00238	0.00088516	0.00058705	0.00223	0.002	0.0021	0.00087676	-0.00201	0.00416	0.00193		1567.7	-0.24156	-0.50856	-0.21014	-0.36636	-0.39424	-0.43302	-0.54467	-0.59431	-0.44003	-0.3918	-0.30605	-0.39568	-0.55602	-0.3869	-0.32663
1568.9	0.00703	0.0035	0.00104	0.00249	0.0035	0.00278	0.00098549	0.00074634	0.00274	0.00227	0.00273	0.00203	-0.00033316	0.00449	0.00238		1568.9	-0.18219	-0.44686	-0.08356	-0.30539	-0.30216	-0.37363	-0.52542	-0.56972	-0.36821	-0.35107	-0.23042	-0.21577	-0.35923	-0.34964	-0.23036
1570.1	0.00778	0.00383	0.00113	0.00259	0.00398	0.00312	0.00102	0.00097938	0.00306	0.00263	0.00344	0.00268	0.00155	0.00495	0.00276		1570.1	-0.1157	-0.39926	-0.04602	-0.28646	-0.23073	-0.32286	-0.51954	-0.53374	-0.32303	-0.29858	-0.14433	-0.11406	-0.13861	-0.29795	-0.14874
1571.4	0.00817	0.00392	0.00095808	0.00253	0.00422	0.00332	0.00093468	0.00101	0.00325	0.00282	0.00369	0.00235	0.00103	0.00536	0.00307		1571.4	-0.08166	-0.38693	-0.11497	-0.29759	-0.19648	-0.29325	-0.53517	-0.52879	-0.29681	-0.26962	-0.11468	-0.1649	-0.19913	-0.25168	-0.08161
1572.6	0.00869	0.00389	0.00042929	0.0026	0.00431	0.0034	0.00089608	0.00099595	0.00337	0.00277	0.00327	0.00129	-0.00093881	0.00558	0.00319		1572.6	-0.03561	-0.39138	-0.32867	-0.28608	-0.18191	-0.28166	-0.54258	-0.53118	-0.27935	-0.27641	-0.16452	-0.33135	-0.43021	-0.22721	-0.05652
1573.8	0.00931	0.004	2.2068e-05	0.0029	0.00451	0.00363	0.00113	0.00112	0.00361	0.00289	0.00317	0.00058368	-0.00269	0.00587	0.00335		1573.8	0.01903	-0.37489	-0.49325	-0.23004	-0.15283	-0.24756	-0.49861	-0.51157	-0.24551	-0.25886	-0.17709	-0.44147	-0.63514	-0.19403	-0.02303
1575	0.00992	0.00418	-0.00014348	0.00325	0.00479	0.00388	0.00135	0.00127	0.0038	0.00297	0.00361	0.00025677	-0.00362	0.00612	0.00355		1575	0.07206	-0.34976	-0.56015	-0.16645	-0.11159	-0.21082	-0.45608	-0.48835	-0.21846	-0.24692	-0.12402	-0.49254	-0.74429	-0.1659	0.02119
1576.3	0.01054	0.00439	0.00018269	0.00363	0.00511	0.00424	0.00141	0.00147	0.00401	0.00315	0.00438	0.00097934	-0.0034	0.00631	0.00378		1576.3	0.12731	-0.31914	-0.42833	-0.09811	-0.0633	-0.15702	-0.44397	-0.45844	-0.18909	-0.21976	-0.03108	-0.37965	-0.71877	-0.14499	0.07013
1577.5	0.01072	0.00447	0.00057483	0.00351	0.00536	0.00454	0.00105	0.00153	0.00394	0.0033	0.00415	0.00191	-0.00261	0.0063	0.00389		1577.5	0.14255	-0.30817	-0.26986	-0.11998	-0.02729	-0.11359	-0.51229	-0.44865	-0.1995	-0.19717	-0.05944	-0.23361	-0.62589	-0.14628	0.09356
1578.7	0.01064	0.00448	0.00084373	0.00318	0.00552	0.00473	0.00072817	0.00157	0.00404	0.00358	0.0031	0.00298	-0.00151	0.00645	0.00386		1578.7	0.13585	-0.30643	-0.16118	-0.17903	-0.00258	-0.08447	-0.5748	-0.44319	-0.1853	-0.15596	-0.18519	-0.06639	-0.49671	-0.12856	0.08699
1579.9	0.01074	0.00452	0.00092353	0.00292	0.00564	0.00492	0.00057598	0.00157	0.00433	0.00388	0.00193	0.00347	-0.00042741	0.00672	0.00383		1579.9	0.1444	-0.30048	-0.12893	-0.2267	0.01512	-0.05707	-0.60401	-0.44222	-0.14435	-0.11045	-0.32687	0.00876	-0.37027	-0.09856	0.08036
1581.2	0.01116	0.00478	0.00085581	0.00282	0.0058	0.00507	0.00067176	0.00169	0.00493	0.00446	0.00161	0.00374	0.00052032	0.00732	0.00401		1581.2	0.18147	-0.26326	-0.1563	-0.24587	0.03926	-0.03464	-0.58563	-0.42412	-0.06039	-0.02378	-0.36425	0.05238	-0.2592	-0.03126	0.11971
1582.4	0.0117	0.00504	0.00061774	0.00296	0.00606	0.0052	0.00090947	0.00187	0.00572	0.00503	0.00185	0.0039	0.00111	0.00816	0.00428		1582.4	0.22902	-0.22654	-0.25251	-0.21867	0.07707	-0.01571	-0.54001	-0.39579	0.05192	0.06047	-0.33571	0.07722	-0.18954	0.0639	0.17652
1583.6	0.01223	0.00525	0.00049243	0.00313	0.00637	0.0053	0.00116	0.00214	0.00626	0.00536	0.0024	0.00393	0.00119	0.00875	0.00454		1583.6	0.27569	-0.19639	-0.30316	-0.18856	0.12302	3.56897e-05	-0.49154	-0.35396	0.12805	0.1101	-0.26924	0.08211	-0.18027	0.12996	0.23411
1584.8	0.01234	0.00528	9.2854e-05	0.00301	0.0065	0.0053	0.00099141	0.00197	0.0062	0.00528	0.00203	0.00333	7.5206e-05	0.0088	0.0046		1584.8	0.28546	-0.19121	-0.46464	-0.21026	0.14224	-0.000763585	-0.52428	-0.38019	0.11973	0.0987	-0.31425	-0.01251	-0.31137	0.13521	0.24688
1586	0.01212	0.00524	-0.00031264	0.00293	0.00636	0.00534	0.0009309	0.00181	0.00597	0.00539	0.0015	0.00255	-0.0014	0.0085	0.00457		1586	0.26609	-0.19797	-0.62851	-0.22573	0.12107	0.00541	-0.5359	-0.40516	0.08676	0.11466	-0.37837	-0.13423	-0.48395	0.10243	0.23965
1587.2	0.01202	0.0054	-0.00049071	0.00317	0.00647	0.00548	0.00102	0.00176	0.00592	0.00567	0.00189	0.00181	-0.00272	0.00828	0.00465		1587.2	0.25764	-0.17388	-0.70048	-0.1814	0.13819	0.02644	-0.5188	-0.41289	0.08019	0.156	-0.33137	-0.25055	-0.63893	0.07771	0.25621
1588.5	0.01236	0.00577	-0.00027205	0.00356	0.00685	0.00586	0.00136	0.00197	0.00619	0.00629	0.00362	0.00184	-0.00289	0.0085	0.00496		1588.5	0.28731	-0.12069	-0.61211	-0.1107	0.19472	0.08315	-0.45264	-0.38113	0.11721	0.24978	-0.12332	-0.24451	-0.65876	0.10174	0.32281
1589.7	0.01281	0.00606	3.7225e-05	0.00406	0.00716	0.00626	0.00181	0.00225	0.00659	0.00671	0.00578	0.00219	-0.00242	0.00877	0.00517		1589.7	0.32702	-0.07956	-0.48712	-0.01878	0.24023	0.14129	-0.36758	-0.33773	0.17435	0.31248	0.1369	-0.19038	-0.60358	0.13223	0.36935
1590.9	0.01301	0.00617	0.00036226	0.00436	0.0072	0.00632	0.00214	0.00246	0.00652	0.00658	0.00768	0.00261	-0.0019	0.0088	0.00518		1590.9	0.34428	-0.06349	-0.35576	0.03613	0.24587	0.14994	-0.30373	-0.30455	0.1635	0.29321	0.36652	-0.12454	-0.54276	0.13616	0.37115
1592.1	0.01253	0.00592	0.00040416	0.00418	0.0068	0.00595	0.00178	0.00222	0.00581	0.00576	0.00745	0.00229	-0.00157	0.00838	0.00492		1592.1	0.3021	-0.10048	-0.33883	0.00313	0.18731	0.0962	-0.37307	-0.34214	0.06412	0.16989	0.33823	-0.17529	-0.5043	0.08839	0.31457
1593.3	0.01165	0.00538	0.00027962	0.0035	0.00608	0.00549	0.00108	0.00172	0.00511	0.00494	0.00585	0.00197	-0.0015	0.00754	0.0045		1593.3	0.22479	-0.17687	-0.38916	-0.12155	0.07939	0.02705	-0.50747	-0.42007	-0.03502	0.04764	0.14626	-0.22534	-0.49623	-0.00657	0.22418
1594.5	0.011	0.00501	0.00010039	0.00291	0.00541	0.00502	0.00041612	0.00121	0.00462	0.00435	0.00389	0.00157	-0.00171	0.00702	0.00431		1594.5	0.16764	-0.2307	-0.46159	-0.22916	-0.01899	-0.04244	-0.63469	-0.49769	-0.10285	-0.04062	-0.09045	-0.2876	-0.5207	-0.06477	0.18356
1595.8	0.01113	0.00505	0.00031787	0.00283	0.00543	0.00519	0.00051419	0.00127	0.00504	0.00484	0.00336	0.00224	-0.00078723	0.00717	0.00445		1595.8	0.17883	-0.22456	-0.3737	-0.2429	-0.01649	-0.01645	-0.61587	-0.48963	-0.04406	0.03191	-0.15409	-0.18268	-0.41244	-0.04818	0.21332
1597	0.01171	0.00537	0.00050049	0.00309	0.00587	0.00563	0.00095468	0.00155	0.00619	0.00588	0.00384	0.00288	0.00031841	0.00779	0.00472		1597	0.23016	-0.17833	-0.2999	-0.19554	0.0486	0.0483	-0.53133	-0.4455	0.11725	0.1884	-0.09643	-0.08247	-0.28286	0.02203	0.27089
1598.2	0.01255	0.00585	0.00065626	0.0036	0.00648	0.00617	0.00144	0.00206	0.00751	0.007	0.0048	0.00365	0.00218	0.0086	0.00503		1598.2	0.30387	-0.10961	-0.23695	-0.10331	0.13982	0.12768	-0.43863	-0.36693	0.30357	0.35587	0.01981	0.03726	-0.0644	0.11369	0.33931
1599.4	0.01298	0.00619	0.00062689	0.00395	0.007	0.00654	0.00155	0.00233	0.00833	0.00796	0.00521	0.00401	0.00274	0.00945	0.00529		1599.4	0.34191	-0.06066	-0.24882	-0.03832	0.21627	0.1835	-0.41756	-0.32445	0.41932	0.49857	0.06906	0.09452	0.00128	0.2092	0.3946
1600.6	0.01342	0.00641	0.00041151	0.00426	0.00748	0.00696	0.00165	0.00256	0.0089	0.00874	0.0056	0.00376	0.00179	0.01001	0.00546		1600.6	0.38048	-0.0299	-0.33586	0.01748	0.28744	0.24543	-0.3981	-0.28935	0.49915	0.61546	0.11607	0.05533	-0.11028	0.27169	0.43086
1601.8	0.01399	0.00656	8.2333e-05	0.00451	0.00758	0.00728	0.00162	0.00262	0.00881	0.00895	0.00554	0.00326	-0.00023014	0.01025	0.00569		1601.8	0.43111	-0.00854	-0.46889	0.06398	0.30303	0.29198	-0.40318	-0.28083	0.48693	0.64732	0.10898	-0.02374	-0.34715	0.2995	0.48051
1603	0.01464	0.00675	-0.00015323	0.00478	0.0078	0.00775	0.00171	0.0028	0.00874	0.00886	0.00571	0.003	-0.00105	0.0105	0.00608		1603	0.48834	0.02003	-0.56409	0.11163	0.3358	0.36144	-0.38704	-0.25317	0.47668	0.63364	0.12876	-0.06361	-0.44325	0.32664	0.56435
1604.2	0.01532	0.00705	-0.00022954	0.005	0.00824	0.00814	0.00168	0.00302	0.00899	0.00853	0.00542	0.00256	-0.00203	0.01089	0.00645		1604.2	0.54778	0.06201	-0.59493	0.1522	0.40075	0.4192	-0.39238	-0.21871	0.51188	0.5845	0.09439	-0.13287	-0.55851	0.37157	0.64348
1605.4	0.0161	0.00742	5.5102e-05	0.00522	0.00878	0.0086	0.00158	0.00346	0.00944	0.00851	0.00542	0.00303	-0.00163	0.01142	0.00679		1605.4	0.61638	0.11494	-0.4799	0.1924	0.48035	0.4882	-0.41176	-0.15008	0.57594	0.58155	0.09418	-0.05911	-0.51068	0.4308	0.71583
1606.6	0.01704	0.00793	0.0005283	0.0054	0.00943	0.00922	0.00166	0.00394	0.01013	0.00902	0.00583	0.0041	-4.5571e-05	0.01205	0.00721		1606.6	0.69924	0.18931	-0.28866	0.22568	0.57678	0.57992	-0.39514	-0.07656	0.67228	0.6574	0.14373	0.1077	-0.32552	0.50197	0.80697
1607.8	0.01849	0.00864	0.0012	0.006	0.01028	0.00988	0.00218	0.00441	0.01086	0.00984	0.00713	0.00559	0.00227	0.01276	0.00765		1607.8	0.8271	0.29111	-0.01756	0.33416	0.70273	0.67727	-0.29613	-0.0035	0.77484	0.77956	0.29968	0.33991	-0.05366	0.58192	0.90024
1609	0.01978	0.00923	0.00168	0.00657	0.01101	0.01051	0.00267	0.00472	0.01136	0.01071	0.00866	0.00715	0.00534	0.01337	0.00798		1609	0.94043	0.37582	0.17715	0.43889	0.81088	0.771	-0.20142	0.04407	0.84598	0.90944	0.48358	0.58419	0.30508	0.65061	0.97115
1610.2	0.02049	0.00953	0.00174	0.0069	0.01137	0.01076	0.00299	0.00491	0.01148	0.01123	0.00968	0.00791	0.00679	0.01393	0.00825		1610.2	1.00321	0.41814	0.20289	0.50001	0.86459	0.80741	-0.14004	0.07378	0.86288	0.98719	0.60729	0.70343	0.47532	0.71333	1.02829
1611.4	0.02078	0.00968	0.00169	0.00696	0.01165	0.01092	0.00311	0.00497	0.01181	0.01172	0.0099	0.00813	0.00733	0.01426	0.00828		1611.4	1.02857	0.44015	0.17885	0.51019	0.90687	0.83198	-0.11678	0.08286	0.90979	1.06104	0.63344	0.73786	0.53934	0.75094	1.03635
1612.6	0.02072	0.0096	0.00151	0.0068	0.01164	0.01083	0.00296	0.00487	0.01191	0.01193	0.00974	0.00787	0.00602	0.01439	0.00819		1612.6	1.02302	0.42785	0.10804	0.48068	0.90494	0.81821	-0.14737	0.0667	0.92402	1.09184	0.61441	0.6966	0.38494	0.76558	1.01713
1613.8	0.02077	0.0095	0.00129	0.00656	0.01139	0.0108	0.0027	0.00478	0.01204	0.01191	0.00903	0.00683	0.00412	0.01435	0.00808		1613.8	1.02734	0.41462	0.01945	0.43755	0.86829	0.81288	-0.19694	0.05297	0.94121	1.08915	0.52881	0.53508	0.16242	0.76052	0.99286
1615	0.0209	0.00951	0.00128	0.00671	0.01133	0.01084	0.00255	0.00476	0.01204	0.01178	0.00885	0.00643	0.00229	0.01423	0.00815		1615	1.03879	0.41571	0.01521	0.46488	0.85836	0.81954	-0.22456	0.05033	0.94163	1.07076	0.50657	0.47157	-0.05207	0.74689	1.00709
1616.2	0.0212	0.00956	0.00135	0.00689	0.01134	0.01091	0.00247	0.0047	0.01193	0.01156	0.00929	0.00657	0.00215	0.01406	0.00832		1616.2	1.06547	0.42235	0.0418	0.49768	0.86073	0.8299	-0.24101	0.04116	0.92557	1.03697	0.56046	0.49363	-0.06852	0.72775	1.04406
1617.4	0.02158	0.00975	0.00152	0.00721	0.01148	0.01103	0.0026	0.00473	0.0117	0.01125	0.01012	0.00702	0.00277	0.01399	0.00853		1617.4	1.09893	0.45063	0.11334	0.55618	0.88061	0.84781	-0.21577	0.04596	0.89345	0.99122	0.65975	0.56455	0.00469	0.72065	1.08963
1618.6	0.02203	0.01002	0.00185	0.00764	0.01191	0.01137	0.00284	0.00491	0.01181	0.01145	0.01128	0.00798	0.0046	0.01425	0.00881		1618.6	1.13873	0.48853	0.24727	0.63477	0.94484	0.89755	-0.17034	0.07258	0.90895	1.02097	0.79981	0.71355	0.21879	0.74892	1.14989
1619.8	0.02201	0.01024	0.00191	0.00775	0.01226	0.01162	0.00285	0.00511	0.01195	0.01168	0.0115	0.00857	0.00532	0.01479	0.00897		1619.8	1.13723	0.52069	0.27107	0.65463	0.99706	0.93499	-0.16835	0.10474	0.92853	1.05491	0.82654	0.80704	0.30297	0.80995	1.18281
1621	0.02213	0.01043	0.0017	0.00745	0.01227	0.0118	0.00271	0.0053	0.01223	0.01196	0.01061	0.00832	0.00545	0.01525	0.009		1621	1.14736	0.54768	0.18341	0.59885	0.99781	0.96164	-0.19449	0.13338	0.96882	1.09633	0.71852	0.76661	0.31875	0.86231	1.18918
1622.2	0.02214	0.01051	0.00125	0.00711	0.01218	0.01183	0.00272	0.00541	0.01259	0.01249	0.0092	0.00742	0.00347	0.01563	0.00899		1622.2	1.14833	0.55916	0.00341	0.53836	0.98564	0.96652	-0.1922	0.14977	1.01982	1.17632	0.54977	0.62648	0.08627	0.90522	1.18708
1623.4	0.02235	0.01061	0.00088862	0.00697	0.01217	0.01179	0.00296	0.00543	0.01309	0.01283	0.00849	0.00635	0.00119	0.01571	0.00894		1623.4	1.16717	0.57295	-0.14304	0.51229	0.98327	0.95956	-0.14639	0.15309	1.08969	1.22775	0.46334	0.45868	-0.18081	0.91355	1.17749
1624.6	0.02277	0.01073	0.00071763	0.0072	0.01224	0.01192	0.00331	0.00556	0.01324	0.01308	0.00938	0.00594	-0.00084456	0.01566	0.00907		1624.6	1.20381	0.5906	-0.21214	0.55478	0.9938	0.97969	-0.0797	0.17388	1.1111	1.26453	0.57124	0.39519	-0.41916	0.90871	1.20474
1625.8	0.02331	0.01077	0.00080641	0.00755	0.01253	0.01217	0.00348	0.00575	0.01327	0.01329	0.01084	0.00608	-0.00137	0.01572	0.00924		1625.8	1.251	0.59707	-0.17627	0.61742	1.03756	1.01685	-0.04575	0.20233	1.11519	1.29562	0.7467	0.41683	-0.48026	0.91501	1.24245
1627	0.02354	0.01079	0.00091352	0.00779	0.01288	0.0124	0.00336	0.00582	0.01338	0.0133	0.01166	0.00643	-0.0011	0.01606	0.00944		1627	1.27152	0.59922	-0.13298	0.66242	1.08904	1.05074	-0.06933	0.21414	1.12998	1.29742	0.84485	0.47192	-0.449	0.9533	1.28532
1628.2	0.02391	0.01086	0.00101	0.00796	0.01324	0.01264	0.00313	0.00587	0.0134	0.01331	0.01168	0.00639	-0.00030698	0.01612	0.00955		1628.2	1.30393	0.60999	-0.09318	0.69323	1.14215	1.08552	-0.11392	0.22104	1.1328	1.29936	0.84798	0.46523	-0.35616	0.95972	1.30779
1629.4	0.0243	0.01086	0.00099103	0.00813	0.01349	0.01269	0.00319	0.00586	0.01381	0.01377	0.01147	0.00624	0.00057044	0.01645	0.00964		1629.4	1.33853	0.60999	-0.10165	0.724	1.17865	1.09278	-0.10252	0.22028	1.19126	1.36814	0.82221	0.44276	-0.25333	0.99688	1.32778
1630.6	0.02461	0.01105	0.00105	0.0084	0.01381	0.01281	0.0036	0.00599	0.01448	0.01431	0.01143	0.00626	0.00137	0.01684	0.00978		1630.6	1.36565	0.63626	-0.07734	0.77286	1.22642	1.11172	-0.02419	0.24036	1.28564	1.44827	0.81715	0.44467	-0.15943	1.04068	1.35658
1631.8	0.02489	0.01133	0.00134	0.00874	0.01407	0.01299	0.00415	0.00635	0.0149	0.01472	0.0126	0.00705	0.00272	0.01724	0.01002		1631.8	1.39049	0.67746	0.04128	0.83415	1.26469	1.13718	0.08132	0.29508	1.34439	1.51032	0.95853	0.56836	-0.00146	1.08595	1.40899
1633	0.02516	0.01163	0.00167	0.00893	0.0143	0.01321	0.00461	0.00666	0.01508	0.01479	0.01379	0.00804	0.00456	0.01757	0.0103		1633	1.41426	0.71938	0.17432	0.86881	1.29911	1.17019	0.17036	0.34373	1.36975	1.52049	1.10184	0.7238	0.21391	1.12379	1.46971
1634.2	0.02544	0.01189	0.00198	0.00917	0.01459	0.01357	0.00482	0.00684	0.01512	0.01459	0.01455	0.00923	0.00659	0.0179	0.0105		1634.2	1.43909	0.75757	0.29964	0.91308	1.34184	1.22362	0.21006	0.37055	1.37566	1.49028	1.19312	0.90872	0.45192	1.16072	1.51133
1635.4	0.02591	0.01213	0.00215	0.00941	0.01479	0.01397	0.0047	0.00695	0.01502	0.01437	0.01473	0.00963	0.00698	0.01796	0.01058		1635.4	1.48074	0.79231	0.36681	0.95741	1.37225	1.28268	0.18669	0.38891	1.362	1.45694	1.2154	0.97173	0.49769	1.16703	1.52979
1636.5	0.02643	0.01229	0.00214	0.00975	0.01485	0.01425	0.00449	0.00693	0.01505	0.01437	0.01478	0.00951	0.00682	0.01791	0.01064		1636.5	1.52653	0.81528	0.36192	1.01899	1.38041	1.32442	0.14654	0.38501	1.36622	1.45739	1.22142	0.95304	0.47894	1.16128	1.54159
1637.7	0.02707	0.01257	0.00225	0.00995	0.01507	0.01456	0.00423	0.0071	0.01516	0.01473	0.01446	0.00935	0.00641	0.01789	0.01081		1637.7	1.58262	0.85477	0.40593	1.05644	1.41379	1.3703	0.09725	0.41135	1.38073	1.51077	1.18276	0.9289	0.43145	1.15971	1.57785
1638.9	0.02763	0.01285	0.00243	0.01027	0.01533	0.01489	0.00422	0.00751	0.01527	0.01486	0.01452	0.00975	0.00719	0.01811	0.01102		1638.9	1.63158	0.89511	0.48179	1.11304	1.45221	1.41856	0.0952	0.47499	1.39736	1.53095	1.19035	0.99082	0.52222	1.18459	1.62397
1640.1	0.02837	0.01308	0.00277	0.01047	0.01579	0.0151	0.00439	0.00799	0.01559	0.01501	0.01516	0.01035	0.0084	0.01873	0.01132		1640.1	1.69666	0.9287	0.61527	1.15008	1.52001	1.45038	0.12834	0.54837	1.4423	1.55368	1.26658	1.08375	0.66457	1.25407	1.68705
1641.3	0.02905	0.01336	0.00305	0.01068	0.01636	0.01538	0.00459	0.00843	0.01589	0.01513	0.01545	0.01105	0.01011	0.01949	0.01156		1641.3	1.75724	0.96876	0.73106	1.18911	1.60516	1.49093	0.1654	0.61665	1.48399	1.57087	1.3021	1.19389	0.86504	1.33909	1.74026
1642.5	0.02993	0.01368	0.00315	0.01076	0.01678	0.01562	0.00481	0.0087	0.01622	0.01538	0.01526	0.01141	0.01037	0.02011	0.01167		1642.5	1.83464	1.01484	0.76937	1.20279	1.66791	1.52646	0.20834	0.65781	1.52992	1.6078	1.2785	1.24951	0.89504	1.40913	1.76322
1643.7	0.03071	0.01413	0.003	0.01106	0.01709	0.01591	0.00522	0.00891	0.01668	0.01567	0.0148	0.01119	0.00861	0.02058	0.01192		1643.7	1.90306	1.07916	0.70915	1.2577	1.7139	1.56983	0.28664	0.69039	1.59472	1.65205	1.22322	1.21499	0.68924	1.46194	1.81686
1644.8	0.03192	0.01486	0.00304	0.01181	0.0177	0.01659	0.00596	0.00956	0.01763	0.01686	0.01564	0.01146	0.00735	0.02114	0.01233		1644.8	2.00944	1.18339	0.72698	1.39524	1.80321	1.67018	0.42968	0.79151	1.72954	1.82907	1.32486	1.25811	0.54176	1.52579	1.90461
1646	0.03302	0.0156	0.00316	0.01265	0.01855	0.01744	0.00675	0.01053	0.01892	0.01811	0.01703	0.01226	0.0078	0.02185	0.01297		1646	2.10683	1.29049	0.7758	1.54811	1.93035	1.79569	0.58063	0.94033	1.91098	2.01611	1.49177	1.38263	0.59346	1.60518	2.04128
1647.2	0.03415	0.01625	0.0034	0.01349	0.01959	0.01832	0.00741	0.01156	0.02021	0.01946	0.01901	0.0135	0.0086	0.02282	0.0137		1647.2	2.20624	1.38366	0.87182	1.70116	2.08375	1.92669	0.70729	1.10014	2.09299	2.21899	1.73022	1.57589	0.68819	1.71418	2.19941
1648.4	0.03488	0.01681	0.00361	0.01406	0.02041	0.01904	0.00786	0.01233	0.02084	0.02014	0.02045	0.01473	0.01023	0.02374	0.01414		1648.4	2.26982	1.4642	0.95835	1.8044	2.20569	2.03266	0.79462	1.21888	2.1816	2.31976	1.90363	1.769	0.8791	1.81823	2.29188
1649.6	0.03535	0.01727	0.00371	0.0146	0.02084	0.01939	0.00829	0.01284	0.02075	0.02019	0.02145	0.01528	0.01062	0.02464	0.01435		1649.6	2.31129	1.52909	0.99524	1.90455	2.26919	2.08491	0.87584	1.29825	2.16864	2.32709	2.02454	1.85446	0.92458	1.91947	2.33866
1650.8	0.03582	0.01761	0.0036	0.01515	0.02102	0.01957	0.00865	0.01332	0.02062	0.01972	0.02182	0.01521	0.00919	0.02522	0.01445		1650.8	2.35339	1.57862	0.95293	2.00342	2.29589	2.11126	0.94545	1.37174	2.15089	2.25682	2.06849	1.84352	0.75657	1.98489	2.35861
1651.9	0.03683	0.01821	0.0037	0.01576	0.02139	0.01997	0.00911	0.01421	0.0211	0.01971	0.02258	0.01533	0.00845	0.02599	0.01474		1651.9	2.44162	1.6639	0.99258	2.11616	2.35197	2.17121	1.03473	1.50901	2.21851	2.25607	2.1599	1.86196	0.67033	2.07194	2.4219
1653.1	0.03825	0.0189	0.00389	0.01594	0.02205	0.02063	0.00921	0.01543	0.02203	0.02017	0.02261	0.0158	0.00915	0.0266	0.01523		1653.1	2.56657	1.76325	1.07045	2.1479	2.44869	2.26786	1.05314	1.69754	2.34867	2.325	2.16363	1.93617	0.75266	2.13972	2.52682
1654.3	0.03965	0.01958	0.00426	0.01576	0.02281	0.02157	0.00931	0.0169	0.02309	0.02102	0.02246	0.01641	0.01129	0.02733	0.01578		1654.3	2.68994	1.86159	1.21752	2.11616	2.56174	2.40818	1.07258	1.92514	2.49828	2.45163	2.14605	2.03069	1.00333	2.22193	2.64461
1655.5	0.0406	0.02011	0.00477	0.01569	0.02344	0.02246	0.00968	0.01815	0.02376	0.02165	0.02197	0.01716	0.01361	0.02796	0.01622		1655.5	2.77394	1.93682	1.42642	2.1032	2.6555	2.53887	1.14372	2.11768	2.59224	2.54597	2.08644	2.1488	1.27464	2.29276	2.73816
1656.7	0.04102	0.02057	0.00527	0.01618	0.02387	0.02309	0.01057	0.01906	0.024	0.02191	0.02217	0.01786	0.01481	0.02867	0.01659		1656.7	2.81128	2.00372	1.62796	2.19113	2.71899	2.63242	1.31482	2.25789	2.62605	2.58484	2.11052	2.25817	1.41516	2.37271	2.81947
1657.9	0.0415	0.02102	0.00555	0.01707	0.0241	0.02344	0.01171	0.0196	0.02408	0.02188	0.02305	0.01841	0.01502	0.02907	0.01692		1657.9	2.85328	2.06746	1.74067	2.35476	2.75341	2.68437	1.53227	2.34127	2.63732	2.58006	2.21686	2.34347	1.44013	2.41809	2.89006
1659	0.04253	0.02184	0.00587	0.01835	0.02448	0.02392	0.01328	0.02027	0.02444	0.02245	0.0253	0.01919	0.01502	0.03	0.01741		1659	2.94363	2.18518	1.87109	2.58825	2.80904	2.75512	1.83416	2.44426	2.6886	2.66558	2.48758	2.46534	1.44024	2.52338	2.99519
1660.2	0.04362	0.02269	0.00622	0.01942	0.02496	0.02435	0.01433	0.02082	0.02507	0.02333	0.02772	0.01999	0.01695	0.03105	0.018		1660.2	3.04014	2.3075	2.0133	2.78216	2.88114	2.81906	2.03625	2.52933	2.77693	2.79655	2.77997	2.59017	1.66573	2.6415	3.12071
1661.4	0.0445	0.02332	0.00657	0.01972	0.02541	0.02478	0.01473	0.0211	0.02568	0.02417	0.02973	0.02057	0.01906	0.03206	0.01848		1661.4	3.11736	2.39795	2.15103	2.83688	2.94775	2.8833	2.11302	2.57319	2.86343	2.92318	3.02106	2.6811	1.91325	2.75467	3.22348
1662.6	0.04433	0.02344	0.00664	0.01927	0.02551	0.02473	0.01436	0.02078	0.02571	0.02418	0.03028	0.02087	0.02023	0.03269	0.01872		1662.6	3.10195	2.41546	2.183	2.7548	2.96259	2.87531	2.04201	2.52424	2.86723	2.92423	3.08754	2.72734	2.05073	2.82629	3.27583
1663.7	0.04332	0.02306	0.00647	0.01845	0.0251	0.02436	0.01365	0.02	0.02514	0.02347	0.0294	0.0205	0.02081	0.03271	0.01853		1663.7	3.01311	2.36062	2.1143	2.60649	2.90191	2.8201	1.9044	2.40303	2.7875	2.81763	2.9818	2.67047	2.11847	2.82865	3.23549
1664.9	0.04194	0.02229	0.00611	0.01752	0.02424	0.02358	0.01275	0.01886	0.02422	0.02249	0.02762	0.01945	0.01955	0.0319	0.01809		1664.9	2.89203	2.24979	1.96796	2.4363	2.77418	2.70583	1.73302	2.22639	2.65733	2.67201	2.76696	2.50643	1.97091	2.73654	3.13937
1666.1	0.04075	0.02156	0.00592	0.01679	0.02339	0.02286	0.01211	0.0178	0.02338	0.02188	0.02639	0.01841	0.01726	0.03095	0.01744		1666.1	2.7875	2.1457	1.89162	2.30259	2.64808	2.59852	1.6098	2.06395	2.53942	2.57991	2.61944	2.34347	1.70218	2.62979	3.00099
1667.3	0.03963	0.02088	0.0059	0.01622	0.02277	0.02209	0.01123	0.01668	0.02277	0.02164	0.0253	0.01756	0.01569	0.02967	0.01678		1667.3	2.68835	2.04794	1.88164	2.19916	2.55655	2.48411	1.44053	1.89101	2.45306	2.54448	2.4877	2.21036	1.51888	2.48543	2.8596
1668.4	0.03886	0.02025	0.00605	0.01571	0.02234	0.02144	0.01031	0.01572	0.02234	0.02173	0.02414	0.01694	0.0155	0.02818	0.01621		1668.4	2.62028	1.95749	1.94189	2.10667	2.49157	2.38879	1.26377	1.74186	2.39263	2.55808	2.34873	2.11334	1.49638	2.31787	2.73773
1669.6	0.0379	0.01969	0.006	0.01522	0.02193	0.0209	0.00948	0.01481	0.02181	0.02173	0.02287	0.01633	0.0157	0.02705	0.01568		1669.6	2.53584	1.87709	1.92169	2.01601	2.43163	2.30871	1.10432	1.60212	2.31754	2.55748	2.19482	2.01788	1.51924	2.19085	2.62294
1670.8	0.03707	0.01905	0.00587	0.01502	0.02147	0.02053	0.00909	0.01399	0.0214	0.02158	0.0222	0.0159	0.01506	0.02637	0.01514		1670.8	2.46346	1.78579	1.86919	1.98044	2.36295	2.25335	1.02961	1.47566	2.25978	2.53565	2.11486	1.95101	1.44423	2.11394	2.50773
1672	0.03603	0.01839	0.00564	0.01504	0.02108	0.02014	0.009	0.01336	0.02111	0.02135	0.02215	0.01555	0.01346	0.02591	0.01475		1672	2.37188	1.68988	1.77701	1.98463	2.30598	2.19592	1.01293	1.37715	2.21978	2.50157	2.10836	1.89648	1.25777	2.06191	2.42298
1673.1	0.03491	0.0177	0.00521	0.01484	0.0206	0.01967	0.00882	0.01271	0.02072	0.02096	0.02224	0.01491	0.00984	0.02531	0.01439		1673.1	2.27281	1.59082	1.60424	1.94778	2.23358	2.1268	0.97825	1.27802	2.16385	2.44281	2.11956	1.79712	0.83344	1.99446	2.34617
1674.3	0.03377	0.01712	0.00486	0.01453	0.02008	0.01912	0.00835	0.01202	0.02044	0.02063	0.02168	0.01431	0.00712	0.02429	0.01401		1674.3	2.17287	1.5077	1.46057	1.89032	2.15748	2.0448	0.88789	1.17117	2.12455	2.39377	2.05151	1.70291	0.51417	1.87983	2.26528
1675.5	0.03278	0.01651	0.00459	0.01399	0.01935	0.01849	0.00772	0.01142	0.01994	0.0202	0.02013	0.01357	0.0049	0.02312	0.01365		1675.5	2.08534	1.42041	1.35278	1.79291	2.04814	1.95126	0.76623	1.07868	2.05425	2.32933	1.86594	1.58729	0.25418	1.74774	2.18804
1676.7	0.03163	0.01592	0.00429	0.01317	0.01854	0.0178	0.00698	0.01092	0.01942	0.01973	0.01832	0.01249	0.00449	0.02221	0.01316		1676.7	1.98416	1.336	1.23114	1.64297	1.92857	1.84898	0.62436	1.00163	1.98198	2.25936	1.64785	1.41919	0.20654	1.64527	2.08334
1677.8	0.03047	0.0152	0.00405	0.01225	0.01774	0.01706	0.00627	0.01032	0.01879	0.01892	0.0166	0.01162	0.00404	0.02113	0.01254		1677.8	1.88175	1.23177	1.13309	1.47441	1.80959	1.74004	0.48958	0.90821	1.89239	2.13706	1.43987	1.28279	0.1529	1.5241	1.94967
1679	0.02926	0.01449	0.0038	0.01142	0.01705	0.0162	0.00575	0.00968	0.01774	0.01796	0.01532	0.01104	0.0036	0.02016	0.0118		1679	1.77547	1.13084	1.03279	1.32428	1.70752	1.61305	0.38978	0.81037	1.74405	1.99443	1.28621	1.19171	0.10224	1.41487	1.79154
1680.2	0.02825	0.01384	0.00365	0.01086	0.01633	0.01547	0.00539	0.00903	0.01662	0.01673	0.01474	0.01077	0.00316	0.01913	0.01114		1680.2	1.68627	1.03695	0.97124	1.22122	1.60116	1.50455	0.32063	0.70923	1.58725	1.80994	1.21636	1.15015	0.04985	1.29855	1.64843
1681.4	0.02732	0.0133	0.0037	0.01071	0.01588	0.01497	0.00523	0.0085	0.01562	0.01557	0.01478	0.01089	0.0039	0.01819	0.01063		1681.4	1.6042	0.95942	0.99419	1.19422	1.53336	1.43143	0.28985	0.62708	1.44638	1.6371	1.22118	1.16812	0.13744	1.1927	1.5403
1682.5	0.02663	0.01287	0.00399	0.01077	0.0156	0.0147	0.00533	0.00818	0.01489	0.01492	0.01525	0.01147	0.00523	0.01762	0.01035		1682.5	1.54379	0.89812	1.1107	1.20462	1.49197	1.39058	0.30823	0.57854	1.34312	1.53917	1.27826	1.25889	0.29265	1.12942	1.47979
1683.7	0.02572	0.01235	0.00431	0.01062	0.01524	0.0143	0.00532	0.00792	0.01453	0.01432	0.01547	0.01184	0.00814	0.01701	0.01004		1683.7	1.46392	0.82261	1.24039	1.17835	1.43886	1.33212	0.3072	0.53845	1.29269	1.44917	1.30403	1.31685	0.63354	1.06061	1.41371
1684.9	0.02436	0.01159	0.00431	0.01	0.0145	0.01354	0.00498	0.00742	0.01396	0.01371	0.01443	0.01175	0.00963	0.01606	0.00949		1684.9	1.34408	0.71465	1.23809	1.06439	1.32967	1.21903	0.24171	0.46147	1.21183	1.35902	1.17951	1.30279	0.80882	0.95285	1.29584
1686	0.02268	0.01076	0.00386	0.00904	0.01342	0.01252	0.00442	0.0066	0.01306	0.01303	0.01265	0.01085	0.00837	0.01497	0.00883		1686	1.19597	0.59448	1.05691	0.88999	1.16915	1.06761	0.13431	0.3345	1.08518	1.25645	0.96479	1.16187	0.66052	0.83078	1.15434
1687.2	0.02123	0.01004	0.00317	0.00815	0.01232	0.01154	0.00381	0.00582	0.01217	0.01224	0.01083	0.00952	0.00573	0.01388	0.00826		1687.2	1.0682	0.49212	0.77717	0.727	1.00567	0.92315	0.01757	0.21323	0.96037	1.13924	0.74574	0.95501	0.35132	0.70782	1.03045
1688.4	0.01986	0.00944	0.00242	0.00749	0.01146	0.01072	0.00324	0.00529	0.0114	0.0116	0.00952	0.00821	0.00265	0.01309	0.00779		1688.4	0.94791	0.40571	0.47742	0.60636	0.87823	0.80119	-0.09292	0.13148	0.85105	1.04295	0.58714	0.75076	-0.00995	0.61874	0.93073
1689.5	0.01905	0.00907	0.00205	0.00717	0.01124	0.01028	0.00294	0.00511	0.01096	0.01159	0.00923	0.00758	0.00082207	0.01283	0.00752		1689.5	0.87667	0.35193	0.3245	0.54812	0.845	0.73666	-0.15036	0.10337	0.78977	1.04146	0.55275	0.65087	-0.22384	0.58958	0.87278
1690.7	0.01838	0.00864	0.00176	0.00675	0.01109	0.00984	0.0026	0.00497	0.01071	0.01116	0.00863	0.00678	3.3014e-05	0.01235	0.00724		1690.7	0.81741	0.29086	0.2073	0.47196	0.8229	0.67178	-0.21619	0.08235	0.75399	0.97717	0.48087	0.52713	-0.31631	0.53587	0.81294
1691.9	0.01736	0.0081	0.0016	0.00634	0.01077	0.00943	0.0023	0.00467	0.01016	0.01054	0.00796	0.00605	-0.00013275	0.01178	0.00685		1691.9	0.72715	0.21303	0.14498	0.39642	0.77528	0.61027	-0.2734	0.03677	0.67707	0.88402	0.39992	0.41234	-0.33574	0.47078	0.72971
1693	0.01611	0.00732	0.00133	0.00578	0.00996	0.00864	0.00199	0.00408	0.00917	0.0095	0.00699	0.00496	-0.00128	0.01084	0.00629		1693	0.61744	0.10135	0.0361	0.29574	0.65603	0.49411	-0.33309	-0.05533	0.53686	0.72991	0.28269	0.24172	-0.47047	0.36583	0.6089
1694.2	0.01473	0.0065	0.00105	0.00537	0.00882	0.00768	0.00176	0.0034	0.008	0.00836	0.00621	0.00384	-0.0022	0.00966	0.00574		1694.2	0.49609	-0.0167	-0.07677	0.21929	0.4873	0.35244	-0.37733	-0.15931	0.37301	0.55898	0.18907	0.06694	-0.57782	0.23227	0.49076
1695.4	0.01347	0.00578	0.00075311	0.00503	0.00773	0.00674	0.00152	0.00284	0.00698	0.0073	0.00572	0.00304	-0.00306	0.00845	0.00524		1695.4	0.3847	-0.11948	-0.19781	0.15722	0.32436	0.21249	-0.42224	-0.24694	0.22909	0.40078	0.13056	-0.05713	-0.67899	0.09672	0.38316
1696.5	0.01265	0.0054	0.00064462	0.00477	0.00693	0.00612	0.00142	0.00249	0.00648	0.00675	0.00528	0.00271	-0.00318	0.00778	0.00491		1696.5	0.31241	-0.17433	-0.24165	0.11103	0.20577	0.12025	-0.44153	-0.30022	0.15812	0.31792	0.07716	-0.10898	-0.69253	0.02098	0.31345
1697.7	0.01187	0.00515	0.00052933	0.00432	0.00646	0.0058	0.00125	0.00243	0.00629	0.00617	0.00457	0.00242	-0.00284	0.00743	0.00469		1697.7	0.2439	-0.20979	-0.28824	0.02832	0.13666	0.07358	-0.47448	-0.31049	0.13143	0.23106	-0.00789	-0.15437	-0.65334	-0.01843	0.26539
1698.9	0.01099	0.005	0.00056293	0.0038	0.00631	0.0057	0.00111	0.00234	0.00613	0.00591	0.00362	0.00235	-0.00243	0.00723	0.00449		1698.9	0.16641	-0.23141	-0.27466	-0.06677	0.11355	0.0584	-0.50189	-0.32321	0.10951	0.19316	-0.12304	-0.1659	-0.60454	-0.0411	0.22238
1700	0.01007	0.00469	0.00054063	0.00314	0.00613	0.00542	0.00067419	0.00205	0.00577	0.00589	0.00252	0.00199	-0.00223	0.00684	0.00418		1700	0.08566	-0.27659	-0.28368	-0.18731	0.08726	0.01678	-0.58516	-0.36901	0.05826	0.18946	-0.25494	-0.2225	-0.58209	-0.08544	0.15676
1701.2	0.00914	0.00416	0.00033204	0.00244	0.00573	0.00486	0.00028584	0.00173	0.00524	0.00565	0.0018	0.00142	-0.00269	0.00627	0.00376		1701.2	0.00373	-0.35206	-0.36798	-0.31468	0.02849	-0.06488	-0.6597	-0.41776	-0.01607	0.1543	-0.34141	-0.31113	-0.63576	-0.14966	0.06693
1702.4	0.0083	0.00369	0.0001191	0.00201	0.00512	0.00424	0.00013635	0.00131	0.0047	0.00521	0.00156	0.001	-0.00335	0.00554	0.00332		1702.4	-0.07037	-0.41949	-0.45403	-0.39246	-0.06195	-0.15724	-0.68839	-0.48221	-0.09166	0.08862	-0.37049	-0.37571	-0.71228	-0.23103	-0.02752
1703.5	0.00771	0.00335	3.8432e-05	0.00183	0.00457	0.00379	0.00012837	0.00108	0.00424	0.0046	0.00163	0.00079656	-0.00359	0.00499	0.00307		1703.5	-0.1225	-0.46883	-0.48663	-0.42519	-0.14391	-0.22443	-0.68992	-0.51857	-0.15718	-0.00278	-0.36251	-0.40821	-0.74086	-0.29316	-0.08128
1704.7	0.00728	0.00301	5.1764e-05	0.0018	0.00406	0.00349	6.7367e-05	0.00091723	0.00379	0.00382	0.0017	0.00073744	-0.00355	0.00467	0.00288		1704.7	-0.16033	-0.51745	-0.48125	-0.43039	-0.21963	-0.26781	-0.70163	-0.54333	-0.22021	-0.12065	-0.35439	-0.41745	-0.73627	-0.32965	-0.12293
1705.9	0.00678	0.00275	3.3021e-05	0.00169	0.00371	0.00317	-8.5414e-05	0.0007592	0.0034	0.00308	0.00158	0.00068384	-0.00311	0.00429	0.00267		1705.9	-0.2038	-0.55492	-0.48882	-0.45189	-0.27123	-0.31586	-0.73095	-0.56773	-0.27499	-0.23024	-0.36835	-0.42582	-0.68421	-0.37191	-0.167
1707	0.00632	0.00253	-6.4712e-05	0.00133	0.00341	0.00279	-0.00050975	0.00058701	0.00302	0.00254	0.00105	0.00060633	-0.00256	0.00397	0.00242		1707	-0.24443	-0.58713	-0.52832	-0.51638	-0.31655	-0.37195	-0.81239	-0.59432	-0.32927	-0.31198	-0.43208	-0.43793	-0.62012	-0.40803	-0.22259
1708.2	0.00573	0.00226	-0.00029457	0.00097727	0.00302	0.00225	-0.00079051	0.00026782	0.00254	0.0022	0.00028594	6.4346e-05	-0.00295	0.00343	0.00213		1708.2	-0.29688	-0.62572	-0.62121	-0.5812	-0.37373	-0.45256	-0.86627	-0.64361	-0.39717	-0.36152	-0.52428	-0.52261	-0.66601	-0.46939	-0.28316
1709.4	0.00524	0.00209	-0.00053846	0.00075892	0.00262	0.00179	-0.00072827	3.6243e-05	0.00205	0.00207	-0.00035582	-0.00037371	-0.00343	0.00305	0.00186		1709.4	-0.33978	-0.64933	-0.71978	-0.62103	-0.43319	-0.5193	-0.85433	-0.67936	-0.46559	-0.38124	-0.60157	-0.59105	-0.7216	-0.51128	-0.34229
1710.5	0.00472	0.00195	-0.00067888	0.00075642	0.00233	0.00162	-0.00044004	-7.8877e-05	0.00166	0.00204	-6.919e-05	-0.00038306	-0.00389	0.0029	0.00165		1710.5	-0.38528	-0.67044	-0.77653	-0.62148	-0.476	-0.54545	-0.79901	-0.69714	-0.51986	-0.3864	-0.56705	-0.59251	-0.77559	-0.52865	-0.38625
1711.7	0.00442	0.00178	-0.00074876	0.00072852	0.00209	0.00161	-0.00021956	-0.00011201	0.00145	0.00207	0.00073536	-0.00030072	-0.00413	0.00288	0.00159		1711.7	-0.4119	-0.69415	-0.80477	-0.62657	-0.51189	-0.54633	-0.75669	-0.70225	-0.55063	-0.3813	-0.47016	-0.57964	-0.80452	-0.53058	-0.39902
1712.9	0.0042	0.0017	-0.00049761	0.00079627	0.00211	0.00167	-1.8107e-05	3.8631e-05	0.00139	0.00218	0.00158	2.9118e-05	-0.00395	0.00295	0.00161		1712.9	-0.43143	-0.706	-0.70327	-0.61421	-0.50938	-0.53847	-0.71803	-0.67899	-0.55833	-0.36547	-0.36866	-0.52811	-0.7836	-0.52289	-0.39533
1714	0.00403	0.0017	-0.00017571	0.00087829	0.00216	0.00173	6.9502e-05	0.00015651	0.00143	0.00193	0.00205	0.00027333	-0.00332	0.00287	0.00168		1714	-0.44595	-0.70544	-0.57318	-0.59925	-0.50112	-0.5282	-0.70122	-0.66079	-0.55309	-0.40253	-0.31217	-0.48996	-0.70929	-0.53175	-0.37941
1715.2	0.00385	0.00165	5.1426e-05	0.00081024	0.00213	0.0016	6.0945e-05	0.00016591	0.00131	0.00156	0.00157	0.00018906	-0.00254	0.00253	0.00165		1715.2	-0.46212	-0.71287	-0.48138	-0.61166	-0.50615	-0.54881	-0.70286	-0.65934	-0.56969	-0.45742	-0.36913	-0.50312	-0.61815	-0.57037	-0.38748
1716.3	0.00337	0.00155	6.9361e-05	0.00065008	0.00177	0.00141	-0.00011528	6.2386e-05	0.00128	0.00128	0.00049146	0.00018728	-0.00166	0.00206	0.00139		1716.3	-0.50421	-0.72768	-0.47413	-0.64088	-0.55994	-0.57632	-0.73668	-0.67533	-0.5739	-0.49961	-0.49953	-0.5034	-0.51472	-0.62316	-0.44337
1717.5	0.00302	0.00132	2.3181e-05	0.00047966	0.00139	0.00113	-0.00030944	-0.00023176	0.00138	0.00123	-0.00037254	0.00011159	-0.0011	0.00166	0.00113		1717.5	-0.53516	-0.75991	-0.4928	-0.67197	-0.61519	-0.61804	-0.77394	-0.72074	-0.56043	-0.50707	-0.60358	-0.51522	-0.44879	-0.66779	-0.4981
1718.7	0.00246	0.00103	-0.00023084	0.00010665	0.00098403	0.00083729	-0.00064761	-0.00055205	0.0013	0.00109	-0.00105	-0.00042848	-0.00177	0.00119	0.00083778		1718.7	-0.58493	-0.80194	-0.59546	-0.74001	-0.6759	-0.661	-0.83885	-0.7702	-0.57071	-0.52743	-0.68574	-0.5996	-0.52709	-0.7214	-0.5611
1719.8	0.0021	0.00089716	-0.00028559	-9.616e-05	0.00078183	0.00064323	-0.00091001	-0.00071839	0.00109	0.00107	-0.00134	-0.00092902	-0.00253	0.00094284	0.00067126		1719.8	-0.61623	-0.82091	-0.61758	-0.77701	-0.7059	-0.68972	-0.88921	-0.79588	-0.60048	-0.53126	-0.71976	-0.6778	-0.61698	-0.749	-0.59682
1721	0.00185	0.00087985	-0.00031267	-3.5883e-05	0.00073807	0.00060542	-0.00094434	-0.00076887	0.00088386	0.0007336	-0.00152	-0.00105	-0.00278	0.000836	0.00065164		1721	-0.6385	-0.82339	-0.62853	-0.76601	-0.71239	-0.69532	-0.89579	-0.80368	-0.62983	-0.58138	-0.74125	-0.69728	-0.64594	-0.76103	-0.60103
1722.2	0.00164	0.00086322	-0.00025111	0.00014695	0.00072302	0.00065252	-0.00066226	-0.00061923	0.00067291	0.0002487	-0.00126	-0.00105	-0.00287	0.00080528	0.00064517		1722.2	-0.65701	-0.82578	-0.60365	-0.73266	-0.71462	-0.68834	-0.84166	-0.78057	-0.65955	-0.65387	-0.71074	-0.69624	-0.65681	-0.76449	-0.60242
1723.3	0.00161	0.00084808	-0.00011727	0.00044693	0.00074583	0.00068577	-0.00019576	-0.00038778	0.00056147	-9.6893e-05	-0.00063131	-0.00056576	-0.0027	0.00084476	0.00065955		1723.3	-0.65936	-0.82795	-0.54956	-0.67794	-0.71124	-0.68342	-0.75213	-0.74483	-0.67525	-0.70554	-0.63474	-0.62105	-0.63609	-0.76004	-0.59934
1724.5	0.00152	0.0007057	6.6364e-05	0.00072276	0.0007222	0.00068629	0.00012204	-0.00025064	0.00054651	-9.7752e-05	0.00042459	7.0134e-05	-0.00215	0.00085838	0.00072428		1724.5	-0.66762	-0.84839	-0.47535	-0.62762	-0.71475	-0.68335	-0.69113	-0.72366	-0.67735	-0.70567	-0.50759	-0.5217	-0.57266	-0.75851	-0.58545
1725.6	0.0014	0.00051384	-1.1171e-05	0.00046371	0.00066972	0.00049341	-9.3518e-05	-0.0002718	0.00033989	-7.5584e-05	0.00074843	0.00013419	-0.00233	0.00083389	0.00068866		1725.6	-0.67801	-0.87594	-0.50668	-0.67488	-0.72253	-0.71189	-0.7325	-0.72693	-0.70646	-0.70236	-0.46859	-0.51169	-0.59378	-0.76126	-0.59309
1726.8	0.00132	0.0004009	-5.159e-05	-3.3779e-05	0.00058784	0.00030511	-0.0006189	-0.00036886	-3.8884e-05	-0.00013759	0.00018418	-0.00010847	-0.00191	0.00078159	0.00068001		1726.8	-0.68503	-0.89215	-0.52301	-0.76563	-0.73468	-0.73977	-0.83334	-0.74191	-0.75982	-0.71163	-0.53654	-0.54961	-0.54411	-0.76715	-0.59495
1728	0.00106	0.0003152	-0.00024092	-0.00074516	0.00037696	0.00011346	-0.00124	-0.00059643	-0.00025269	-0.00035381	-0.00142	-0.00044462	-0.00186	0.00057668	0.00062862		1728	-0.70823	-0.90446	-0.59953	-0.8954	-0.76596	-0.76813	-0.95309	-0.77705	-0.78994	-0.74396	-0.72936	-0.60212	-0.53773	-0.79023	-0.60597
1729.1	0.00076142	0.00030895	-0.00045875	-0.00127	0.0002489	2.646e-05	-0.0015	-0.00071723	-0.00026938	-0.00035744	-0.00294	-0.00086763	-0.00141	0.00053636	0.00052202		1729.1	-0.73411	-0.90535	-0.68756	-0.99188	-0.78496	-0.78101	-1.00326	-0.7957	-0.79229	-0.7445	-0.91242	-0.66821	-0.48594	-0.79477	-0.62884
1730.3	0.0004144	0.00031397	-0.00065331	-0.00143	0.00018708	1.6602e-05	-0.00127	-0.00068427	-0.00015641	-0.00020672	-0.00364	-0.00123	-0.0017	0.00040621	0.00035088		1730.3	-0.76467	-0.90463	-0.76619	-1.02109	-0.79413	-0.78247	-0.9581	-0.79061	-0.77638	-0.72196	-0.99685	-0.7255	-0.51902	-0.80942	-0.66556
1731.4	0.00026883	0.0002953	-0.00068154	-0.00095138	0.0002705	0.00014297	-0.00071674	-0.00063957	0.00010623	0.00016201	-0.0031	-0.00126	-0.00246	0.00049736	0.00026926		1731.4	-0.77749	-0.90731	-0.7776	-0.93301	-0.78176	-0.76376	-0.85211	-0.78371	-0.73938	-0.66684	-0.93219	-0.72903	-0.6081	-0.79916	-0.68308
1732.6	0.00031118	0.00026422	-0.00075325	-0.00024782	0.000353	0.00023667	-0.00021863	-0.00055262	0.00025378	0.00055017	-0.00214	-0.00135	-0.00339	0.00066553	0.00020392		1732.6	-0.77376	-0.91177	-0.80658	-0.80467	-0.76952	-0.7499	-0.75651	-0.77029	-0.71859	-0.6088	-0.81626	-0.74384	-0.71741	-0.78022	-0.69709
1733.8	0.00045509	0.00026806	-0.00079508	0.00039061	0.00041632	0.00030627	0.00021542	-0.00040468	0.00026685	0.00062076	-0.00095336	-0.00135	-0.00394	0.00067526	0.00016964		1733.8	-0.76108	-0.91122	-0.82349	-0.68821	-0.76012	-0.73959	-0.67321	-0.74744	-0.71675	-0.59825	-0.67353	-0.74358	-0.78177	-0.77913	-0.70445
1734.9	0.00060479	0.00022912	-0.00072678	0.00085326	0.00028706	0.00029423	0.0005196	-0.00024273	0.0003243	0.0004603	-1.4828e-05	-0.00142	-0.0041	0.00062139	8.3561e-05		1734.9	-0.7479	-0.91681	-0.79588	-0.60382	-0.7793	-0.74138	-0.61483	-0.72244	-0.70866	-0.62224	-0.5605	-0.75454	-0.80077	-0.78519	-0.72292
1736.1	0.00050579	0.00021831	-0.00068244	0.0008736	-2.4236e-06	0.0002028	0.00058677	-3.6663e-05	0.00039211	0.00010632	0.00040334	-0.00174	-0.0042	0.00061404	9.7768e-05		1736.1	-0.75662	-0.91837	-0.77796	-0.60011	-0.82224	-0.75491	-0.60194	-0.69062	-0.69911	-0.67516	-0.51014	-0.80418	-0.81229	-0.78602	-0.71987
1737.2	0.00032563	0.0002647	-0.00072315	0.00054113	-0.00030128	-3.02e-05	0.00036572	7.4552e-05	0.00015034	-0.0002947	0.00014215	-0.00185	-0.00427	0.00034308	6.7562e-05		1737.2	-0.77248	-0.91171	-0.79442	-0.66075	-0.86658	-0.7894	-0.64437	-0.67345	-0.73316	-0.73512	-0.5416	-0.82205	-0.82086	-0.81653	-0.72635
1738.4	0.00023921	0.00041221	-0.00064802	0.00011033	-0.00047681	-0.00010354	2.8158e-05	0.00018276	-5.665e-05	-0.00046416	-0.00030472	-0.00162	-0.00385	0.0002239	8.4582e-05		1738.4	-0.78009	-0.89053	-0.76405	-0.73934	-0.89262	-0.80025	-0.70915	-0.65674	-0.76232	-0.76045	-0.59541	-0.78638	-0.77138	-0.82995	-0.7227
1739.6	9.9582e-05	0.00049576	-0.00054042	-0.0005108	-0.00046189	-0.00016571	-0.00045575	0.00024188	-0.00038068	-0.00057651	-0.00124	-0.00137	-0.00332	0.00012885	8.905e-05		1739.6	-0.79239	-0.87853	-0.72057	-0.85264	-0.89041	-0.80945	-0.80202	-0.64761	-0.80797	-0.77725	-0.70821	-0.74739	-0.70926	-0.84066	-0.72174
1740.7	-0.00011114	0.00048816	-0.00033961	-0.00092055	-0.0003504	-0.00012155	-0.00081555	0.00025227	-0.00054095	-0.00078017	-0.00207	-0.00094319	-0.0026	3.5659e-05	4.8353e-05		1740.7	-0.81094	-0.87962	-0.63941	-0.92739	-0.87387	-0.80292	-0.87108	-0.64601	-0.83055	-0.8077	-0.80788	-0.68002	-0.62501	-0.85115	-0.73047
1741.9	-0.00032482	0.00033257	-0.00011884	-0.00096608	-0.00031869	-6.6719e-05	-0.00073642	0.00022865	-0.00069923	-0.00109	-0.00234	-0.00073766	-0.0026	-5.9754e-06	-1.9346e-05		1741.9	-0.82976	-0.90196	-0.55019	-0.9357	-0.86916	-0.7948	-0.85589	-0.64965	-0.85285	-0.85411	-0.84075	-0.64791	-0.62546	-0.85584	-0.745
1743	-0.00039088	0.00010141	-0.00017338	-0.00096471	-0.00044301	-0.00012149	-0.00042995	0.00016468	-0.00079545	-0.00167	-0.00234	-0.00094325	-0.00343	-6.2175e-06	-0.000103		1743	-0.83558	-0.93515	-0.57223	-0.93545	-0.88761	-0.80291	-0.79707	-0.65953	-0.8664	-0.94029	-0.84077	-0.68003	-0.72202	-0.85587	-0.76295
1744.2	-0.00040824	-8.3529e-05	-0.00027023	-0.00085816	-0.0005229	-0.00022348	6.4822e-07	0.00017192	-0.00075596	-0.00167	-0.00212	-0.00121	-0.00418	-7.9846e-05	-0.00020907		1744.2	-0.83711	-0.9617	-0.61138	-0.91601	-0.89946	-0.818	-0.71443	-0.65841	-0.86084	-0.9402	-0.81344	-0.72183	-0.81049	-0.86416	-0.7857
1745.4	-0.00029031	-0.00012133	-0.0003213	-0.00067158	-0.00047297	-0.00021897	0.00036841	0.00032439	-0.00042159	-0.00141	-0.00169	-0.00117	-0.00404	-6.2449e-05	-0.00020031		1745.4	-0.82672	-0.96713	-0.63201	-0.88197	-0.89205	-0.81734	-0.64385	-0.63487	-0.81373	-0.90136	-0.76198	-0.71539	-0.79399	-0.8622	-0.78382
1746.5	-0.00026803	-8.9979e-05	-0.00025487	-0.00047583	-0.00049046	-0.00013999	0.00049261	0.0005624	-0.00026853	-0.00095417	-0.00164	-0.00112	-0.00379	-1.4958e-05	-0.00026145		1746.5	-0.82476	-0.96262	-0.60517	-0.84627	-0.89465	-0.80565	-0.62001	-0.59812	-0.79217	-0.83371	-0.7559	-0.70706	-0.76487	-0.85685	-0.79694
1747.7	-0.00015382	-2.1918e-05	-5.2526e-06	-0.00030916	-0.00031082	-6.2637e-05	0.00044369	0.00072334	-5.4626e-05	-0.00048113	-0.00157	-0.00048771	-0.00295	-0.00012089	-0.00025365		1747.7	-0.8147	-0.95285	-0.50429	-0.81586	-0.868	-0.7942	-0.6294	-0.57327	-0.76204	-0.76299	-0.74791	-0.60886	-0.66533	-0.86878	-0.79527
1748.8	-0.00017548	-1.9325e-05	0.0001881	-0.00021711	-0.00017736	-0.00011581	0.00033967	0.00082342	-0.00012	-0.00028158	-0.00133	0.00015774	-0.00189	-0.00018951	-0.00022863		1748.8	-0.81661	-0.95248	-0.42615	-0.79907	-0.8482	-0.80207	-0.64937	-0.55782	-0.77125	-0.73316	-0.7187	-0.50801	-0.54219	-0.87651	-0.7899
1750	-0.00018695	-0.00011578	0.00019847	-0.00016797	-0.00023391	-0.0002083	0.00026083	0.00082113	-0.00023205	-0.00026773	-0.00102	0.00037346	-0.00205	-0.00036092	-0.00019697		1750	-0.81762	-0.96633	-0.42196	-0.79011	-0.85659	-0.81576	-0.6645	-0.55817	-0.78703	-0.73109	-0.682	-0.47431	-0.56053	-0.89581	-0.78311
1751.1	-0.00023621	-0.00021771	-1.6205e-05	-6.0408e-05	-0.00026686	-0.0002636	0.00033229	0.00084553	-0.00036793	-0.00027345	-0.0001776	0.00029351	-0.00248	-0.000473	-0.00019184		1751.1	-0.82196	-0.98096	-0.50871	-0.77049	-0.86147	-0.82394	-0.65078	-0.5544	-0.80617	-0.73194	-0.5801	-0.4868	-0.61067	-0.90843	-0.78201
1752.3	-0.00025085	-0.00022353	-0.00020346	-2.7181e-05	-0.00023424	-0.00027957	0.00041658	0.00094307	-0.00041991	-0.00032413	0.00061444	1.6364e-05	-0.00272	-0.00050123	-0.0001617		1752.3	-0.82325	-0.9818	-0.58439	-0.76442	-0.85664	-0.82631	-0.6346	-0.53934	-0.8135	-0.73952	-0.48472	-0.5301	-0.63885	-0.91161	-0.77554
1753.5	-0.00030528	-0.00018519	-0.00040709	-0.00015706	-0.00032096	-0.00032756	0.00044036	0.00103	-0.000505	-0.00042798	0.00064415	-0.00050477	-0.00324	-0.00038433	-0.00026067		1753.5	-0.82804	-0.97629	-0.66669	-0.78812	-0.8695	-0.83341	-0.63004	-0.52595	-0.82548	-0.75504	-0.48114	-0.61152	-0.6997	-0.89844	-0.79677
1754.6	-0.00049525	-0.00024093	-0.00047187	-0.00025762	-0.00046159	-0.00045692	0.00037585	0.00101	-0.00048447	-0.00055132	0.00013386	-0.00109	-0.0031	-0.00014602	-0.00038435		1754.6	-0.84477	-0.9843	-0.69287	-0.80646	-0.89036	-0.85256	-0.64242	-0.52895	-0.82259	-0.77348	-0.5426	-0.70249	-0.68381	-0.87161	-0.82331
1755.8	-0.000819	-0.00031524	-0.00055757	-0.00036582	-0.00054183	-0.00061714	0.00027584	0.00089523	-0.00046598	-0.00067244	-0.00077611	-0.00148	-0.00321	-0.00015326	-0.0005136		1755.8	-0.87328	-0.99496	-0.7275	-0.8262	-0.90227	-0.87627	-0.66162	-0.54673	-0.81999	-0.79159	-0.65218	-0.76353	-0.69623	-0.87242	-0.85104
1756.9	-0.00107	-0.00035252	-0.00069549	-0.00047675	-0.000718	-0.0007789	0.00023843	0.00065937	-0.00050094	-0.00064871	-0.0016	-0.00198	-0.00377	-0.00032621	-0.00064618		1756.9	-0.89509	-1.00032	-0.78324	-0.84643	-0.9284	-0.90021	-0.6688	-0.58315	-0.82491	-0.78805	-0.75142	-0.84133	-0.7622	-0.8919	-0.87949
1758.1	-0.00105	-0.00030353	-0.00090446	-0.00025009	-0.0008562	-0.00081012	0.00040711	0.00044693	-0.00032909	-0.00065835	-0.00187	-0.00237	-0.00448	-0.00053203	-0.0006821		1758.1	-0.89394	-0.99328	-0.86769	-0.80509	-0.9489	-0.90483	-0.63642	-0.61595	-0.8007	-0.78949	-0.78353	-0.90347	-0.84566	-0.91508	-0.88719
1759.3	-0.00088508	-0.0001932	-0.0009069	-0.00016197	-0.0008197	-0.00076133	0.00054487	0.0003168	-0.00020761	-0.00062925	-0.00165	-0.00269	-0.00491	-0.00072882	-0.00064517		1759.3	-0.87909	-0.97744	-0.86868	-0.78901	-0.94349	-0.89761	-0.60998	-0.63604	-0.78359	-0.78514	-0.75783	-0.95329	-0.89588	-0.93724	-0.87927
1760.4	-0.00060607	-0.00014922	-0.00070064	-7.9743e-05	-0.00063593	-0.0006881	0.00050052	0.00024396	-0.00022099	-0.00054543	-0.0014	-0.00243	-0.00486	-0.00062816	-0.00061634		1760.4	-0.85453	-0.97113	-0.78532	-0.77401	-0.91623	-0.88677	-0.61849	-0.64729	-0.78547	-0.7726	-0.72783	-0.91187	-0.89032	-0.9259	-0.87309
1761.6	-0.00031131	-0.00024098	-0.00028306	-4.6484e-05	-0.00053522	-0.00057643	0.00016913	0.00027291	-0.00037331	-0.00033326	-0.00122	-0.00152	-0.00394	-0.00042023	-0.00059594		1761.6	-0.82857	-0.9843	-0.61656	-0.76795	-0.90129	-0.87025	-0.6821	-0.64282	-0.80693	-0.74088	-0.70507	-0.76937	-0.7819	-0.90249	-0.86871
1762.7	-0.00020367	-0.00034178	8.6249e-05	-0.00029948	-0.00047594	-0.00058629	-0.00033533	0.00023741	-0.00069818	-0.00039369	-0.00168	-0.0005217	-0.0025	-0.00036944	-0.00053928		1762.7	-0.81909	-0.99877	-0.46731	-0.8141	-0.89249	-0.8717	-0.77891	-0.6483	-0.8527	-0.74992	-0.76159	-0.61417	-0.61282	-0.89677	-0.85655
1763.9	-0.00034344	-0.00035812	0.00024832	-0.0007286	-0.0005152	-0.00069409	-0.00073678	0.00012532	-0.001	-0.00070785	-0.00265	0.00023535	-0.00132	-0.00039518	-0.00057489		1763.9	-0.8314	-1.00112	-0.40181	-0.89237	-0.89832	-0.88766	-0.85596	-0.66561	-0.89579	-0.79689	-0.8777	-0.49589	-0.47466	-0.89967	-0.86419
1765.1	-0.00060393	-0.00033078	0.00017243	-0.00104	-0.00066869	-0.00074433	-0.00082778	-6.9303e-05	-0.00104	-0.00103	-0.00309	0.00028852	-0.00073922	-0.0005081	-0.0005651		1765.1	-0.85434	-0.9972	-0.43248	-0.94922	-0.92109	-0.8951	-0.87342	-0.69566	-0.90032	-0.84549	-0.9307	-0.48758	-0.40681	-0.91238	-0.86209
1766.2	-0.00082759	-0.00028075	7.0013e-05	-0.00118	-0.00075435	-0.00061981	-0.00053705	-0.00023545	-0.001	-0.00121	-0.00258	-0.00016263	-0.00172	-0.00070498	-0.00050084		1766.2	-0.87403	-0.99001	-0.47387	-0.97426	-0.93379	-0.87667	-0.81763	-0.72131	-0.89565	-0.87256	-0.86964	-0.55807	-0.52143	-0.93455	-0.8483
1767.4	-0.00086673	-0.00027757	8.2877e-06	-0.00094042	-0.00052547	-0.0003737	-6.9821e-05	-0.00030641	-0.00075372	-0.00109	-0.00109	-0.00037468	-0.00198	-0.00068754	-0.00045635		1767.4	-0.87748	-0.98956	-0.49882	-0.93101	-0.89984	-0.84024	-0.72796	-0.73227	-0.86052	-0.85365	-0.69033	-0.5912	-0.55181	-0.93259	-0.83876
1768.5	-0.00083744	-0.00033414	4.9237e-05	-0.00047409	-0.00020638	-0.00023555	0.00020078	-0.00030289	-0.00041829	-0.00087616	0.00033012	-0.00038408	-0.00214	-0.00065368	-0.00038674		1768.5	-0.8749	-0.99768	-0.48227	-0.84595	-0.8525	-0.81979	-0.67602	-0.73173	-0.81327	-0.82205	-0.51896	-0.59267	-0.57043	-0.92877	-0.82382
1769.7	-0.00080208	-0.00043109	9.623e-05	-0.00010755	1.381e-05	-0.00026254	0.00018923	-0.00030635	-0.00027156	-0.0006951	0.00089465	-0.00032999	-0.00189	-0.00055302	-0.00024538		1769.7	-0.87179	-1.0116	-0.46328	-0.77908	-0.81984	-0.82379	-0.67824	-0.73226	-0.7926	-0.79498	-0.45098	-0.58422	-0.54124	-0.91744	-0.79349
1770.8	-0.00104	-0.00044777	-2.8204e-05	2.5235e-05	-4.3591e-05	-0.00043296	-2.3406e-05	-0.00043105	-0.00036229	-0.00060401	0.0002462	-0.00063319	-0.00228	-0.00057769	-0.00023384		1770.8	-0.89239	-1.01399	-0.51356	-0.75486	-0.82835	-0.84901	-0.71905	-0.75152	-0.80538	-0.78136	-0.52907	-0.63159	-0.58775	-0.92022	-0.79102
1772	-0.00109	-0.00041806	-0.00012703	4.1621e-05	-0.00024652	-0.00062228	-0.00028856	-0.00055115	-0.00054685	-0.0004721	-0.00052675	-0.00102	-0.00266	-0.0005041	-0.0002173		1772	-0.89735	-1.00973	-0.5535	-0.75187	-0.85846	-0.87703	-0.76994	-0.77006	-0.83138	-0.76164	-0.62215	-0.69236	-0.63142	-0.91193	-0.78747
1773.2	-0.0009166	-0.00033064	-0.00018585	8.4546e-05	-0.00042007	-0.00067494	-0.00030954	-0.00063157	-0.00061015	-0.0004568	-0.00066516	-0.00136	-0.0035	-0.00046365	-0.00017594		1773.2	-0.88187	-0.99718	-0.57727	-0.74404	-0.8842	-0.88483	-0.77396	-0.78248	-0.8403	-0.75935	-0.63882	-0.74494	-0.73063	-0.90738	-0.7786
1774.3	-0.00048725	-0.00024336	-0.00018539	0.0002206	-0.00040697	-0.00062422	-0.00014957	-0.00057785	-0.00042457	-0.00041176	0.00031759	-0.00113	-0.00375	-0.00041102	-0.00012675		1774.3	-0.84406	-0.98464	-0.57709	-0.71922	-0.88226	-0.87732	-0.74326	-0.77418	-0.81415	-0.75262	-0.52047	-0.70988	-0.75959	-0.90145	-0.76804
1775.5	-1.2436e-05	-0.00022218	-0.00017737	0.00029306	-0.00016492	-0.00046751	-3.8481e-05	-0.00043711	-0.00031175	-0.00043666	0.00144	-0.00045377	-0.00345	-0.00035193	-5.2585e-05		1775.5	-0.80225	-0.9816	-0.57385	-0.70601	-0.84635	-0.85412	-0.72194	-0.75245	-0.79826	-0.75634	-0.38476	-0.60355	-0.72409	-0.8948	-0.75213
1776.6	0.00022476	-0.0002115	-2.7616e-05	0.00028433	8.7694e-05	-0.00024209	-4.8503e-05	-0.00024217	-0.00022056	-0.00039998	0.00193	0.0002637	-0.00253	-0.00034407	6.649e-05		1776.6	-0.78137	-0.98007	-0.51333	-0.7076	-0.80888	-0.82076	-0.72386	-0.72235	-0.78541	-0.75086	-0.32632	-0.49146	-0.61702	-0.89391	-0.72658
1777.8	8.3507e-05	-0.00015818	0.00013484	7.8814e-05	0.00030767	-7.7537e-05	-0.00013836	-4.3691e-05	-0.00010584	-0.00022794	0.00143	0.00055042	-0.00151	-0.00021588	5.6412e-05		1777.8	-0.7938	-0.97242	-0.44767	-0.74509	-0.77624	-0.7964	-0.74111	-0.6917	-0.76925	-0.72514	-0.38627	-0.44666	-0.4969	-0.87948	-0.72874
1779	-2.2566e-06	-0.00014688	0.0002591	-0.00010747	0.00061865	-0.00010671	-0.0001705	3.8379e-05	-0.00012231	4.3975e-05	0.00040818	0.00087936	-0.00058932	-0.00011709	4.7542e-05		1779	-0.80136	-0.97079	-0.39745	-0.77907	-0.73011	-0.80072	-0.74728	-0.67903	-0.77157	-0.68448	-0.50956	-0.39527	-0.38925	-0.86835	-0.73065
1780.1	-0.00013854	-0.00016925	0.00026537	-0.00032013	0.00070655	-0.00012533	-0.0001702	-2.2259e-05	-0.00016375	0.0003585	-0.00057745	0.001	-0.00086106	-0.00014764	5.6529e-05		1780.1	-0.81336	-0.97401	-0.39492	-0.81786	-0.71707	-0.80348	-0.74722	-0.6884	-0.77741	-0.63746	-0.62826	-0.37566	-0.42109	-0.87179	-0.72872
1781.3	-0.0001384	-0.00016374	0.00018455	-0.00037159	0.00060549	-0.0001003	-0.00014437	-5.9378e-06	-5.8931e-05	0.00074166	-0.00095164	0.00078812	-0.00146	-0.00018468	6.5156e-05		1781.3	-0.81334	-0.97321	-0.42758	-0.82725	-0.73206	-0.79977	-0.74226	-0.68588	-0.76264	-0.58017	-0.67332	-0.40953	-0.49177	-0.87596	-0.72687
1782.4	-7.7898e-05	-0.0001263	6.9284e-05	-0.00032389	0.00047624	0.00010672	-1.6658e-06	8.5706e-07	-1.072e-05	0.00097123	-0.00066224	0.00057546	-0.00176	-9.2164e-05	9.5136e-05		1782.4	-0.80802	-0.96784	-0.47417	-0.81855	-0.75123	-0.76913	-0.71487	-0.68483	-0.75585	-0.54585	-0.63847	-0.44275	-0.52637	-0.86554	-0.72043
1783.6	9.6012e-05	-9.8603e-06	0.00012638	8.2944e-05	0.00042723	0.00036753	0.00019348	6.5684e-05	0.00010044	0.00092422	-0.00012644	0.00059556	-0.00177	-1.1083e-05	0.00015809		1783.6	-0.7927	-0.95112	-0.45109	-0.74434	-0.7585	-0.73053	-0.67742	-0.67482	-0.74019	-0.55288	-0.57394	-0.43961	-0.52726	-0.85641	-0.70693
1784.8	0.00028385	0.00016325	0.00031855	0.00048904	0.00049439	0.00054057	0.00042725	0.00018344	0.00036811	0.00077413	0.00075109	0.00079232	-0.00126	0.00021302	0.00021878		1784.8	-0.77616	-0.92627	-0.37343	-0.67026	-0.74854	-0.70491	-0.63256	-0.65663	-0.70249	-0.57532	-0.46827	-0.40887	-0.46788	-0.83118	-0.69391
1785.9	0.00041494	0.00024666	0.00049547	0.00076632	0.00051785	0.00052024	0.00060506	0.00022423	0.00054784	0.00043989	0.00165	0.00105	-0.00092916	0.00029941	0.00024603		1785.9	-0.76462	-0.9143	-0.30193	-0.61968	-0.74506	-0.70792	-0.59843	-0.65034	-0.67717	-0.62529	-0.35965	-0.36796	-0.42908	-0.82145	-0.68806
1787.1	0.00026765	0.00022882	0.00051113	0.00074605	0.00030036	0.0003942	0.00063535	0.00011124	0.00045902	-2.9568e-05	0.00215	0.00108	-0.00124	0.00013716	0.00014185		1787.1	-0.77759	-0.91686	-0.2956	-0.62337	-0.77733	-0.72658	-0.59262	-0.66778	-0.68968	-0.69548	-0.29987	-0.36433	-0.46563	-0.83972	-0.71041
1788.2	0.00016851	0.00017095	0.00031125	0.00052091	3.4733e-05	0.00028177	0.00058174	8.7148e-05	0.00036272	-8.5339e-05	0.0022	0.00104	-0.00178	1.6326e-06	9.0275e-05		1788.2	-0.78632	-0.92516	-0.37638	-0.66444	-0.81673	-0.74322	-0.60291	-0.6715	-0.70325	-0.70382	-0.2938	-0.37092	-0.52828	-0.85498	-0.72148
1789.4	0.00011019	4.4986e-05	0.00018772	0.00030917	-0.00014176	0.00018591	0.00058668	9.8088e-05	0.00021789	0.00018717	0.00177	0.00080571	-0.00231	5.7762e-06	6.0073e-05		1789.4	-0.79145	-0.94325	-0.4263	-0.70307	-0.84292	-0.75741	-0.60196	-0.66981	-0.72365	-0.66307	-0.34611	-0.40678	-0.59041	-0.85452	-0.72796
1790.6	0.00010759	-7.3759e-06	0.0002053	0.00031949	9.4559e-06	0.00019971	0.00068872	0.00018887	0.00016498	0.00060136	0.00142	0.00076751	-0.00218	0.00016218	3.9831e-05		1790.6	-0.79168	-0.95077	-0.4192	-0.70119	-0.82048	-0.75537	-0.58238	-0.6558	-0.7311	-0.60115	-0.38813	-0.41275	-0.57592	-0.8369	-0.7323
1791.7	0.00027405	5.0751e-05	0.00024327	0.00047302	0.00030124	0.00030658	0.00079536	0.00036098	0.0003654	0.00084865	0.00124	0.00104	-0.00228	0.00031041	8.7854e-05		1791.7	-0.77703	-0.94242	-0.40385	-0.67318	-0.7772	-0.73955	-0.56191	-0.62922	-0.70287	-0.56418	-0.40975	-0.36988	-0.5874	-0.82021	-0.722
1792.9	0.00057164	0.00016962	0.00030479	0.00066672	0.00058084	0.00043643	0.00086729	0.00046889	0.00062441	0.0011	0.00132	0.00116	-0.00205	0.00060615	0.00019373		1792.9	-0.75082	-0.92536	-0.37899	-0.63784	-0.73572	-0.72033	-0.5481	-0.61256	-0.66638	-0.52714	-0.39995	-0.35208	-0.55992	-0.78691	-0.69928
1794	0.00085509	0.000325	0.00024957	0.00078182	0.00071284	0.00054286	0.00084937	0.00046495	0.00064015	0.0008775	0.0016	0.00113	-0.00188	0.0006868	0.00024675		1794	-0.72586	-0.90305	-0.4013	-0.61685	-0.71613	-0.70458	-0.55154	-0.61317	-0.66416	-0.55986	-0.36605	-0.35685	-0.541	-0.77783	-0.68791
1795.2	0.00105	0.00033398	0.000193	0.00077884	0.00062476	0.00060632	0.00083159	0.0003387	0.00058485	0.00070106	0.00194	0.00097371	-0.00179	0.00056339	0.00027381		1795.2	-0.70882	-0.90176	-0.42417	-0.61739	-0.7292	-0.69518	-0.55496	-0.63266	-0.67195	-0.58624	-0.3255	-0.38053	-0.53005	-0.79172	-0.6821
1796.4	0.00102	0.00017917	0.00015	0.00065046	0.00042386	0.00067037	0.00066946	0.0002711	0.00047623	0.00067205	0.00198	0.00078881	-0.00176	0.00034372	0.00030815		1796.4	-0.71095	-0.92398	-0.44154	-0.64081	-0.759	-0.6857	-0.58607	-0.6431	-0.68725	-0.59058	-0.3197	-0.40942	-0.52648	-0.81646	-0.67473
1797.5	0.00086137	8.4366e-05	0.0002454	0.00048032	0.00030896	0.00068077	0.00043756	0.00035085	0.00050315	0.0007483	0.00207	0.00088392	-0.00126	0.00022466	0.00040817		1797.5	-0.72531	-0.93759	-0.40299	-0.67185	-0.77605	-0.68416	-0.63058	-0.63078	-0.68346	-0.57918	-0.30927	-0.39456	-0.46777	-0.82987	-0.65327
1798.7	0.00089416	0.0001097	0.0003462	0.00018826	0.00033438	0.00071848	0.00028209	0.00055331	0.00071755	0.00104	0.00148	0.00128	-0.00032011	0.00017252	0.00042852		1798.7	-0.72242	-0.93396	-0.36225	-0.72512	-0.77228	-0.67858	-0.66042	-0.59952	-0.65326	-0.53558	-0.38005	-0.33298	-0.3577	-0.83574	-0.64891
1799.8	0.0011	0.00027333	0.00056979	6.0963e-05	0.00057625	0.00072575	0.00028287	0.0007005	0.00102	0.00132	0.00101	0.00166	0.00092511	0.0003413	0.00052861		1799.8	-0.70452	-0.91047	-0.27189	-0.74834	-0.7364	-0.6775	-0.66027	-0.5768	-0.61124	-0.493	-0.43718	-0.27401	-0.21176	-0.81673	-0.62743
1801	0.00119	0.00040288	0.00069674	-3.7963e-05	0.0009345	0.00071211	0.00035543	0.00072323	0.00118	0.00142	0.00032393	0.002	0.00129	0.00064708	0.0005896		1801	-0.6964	-0.89187	-0.22059	-0.76639	-0.68325	-0.67952	-0.64634	-0.57329	-0.58827	-0.4794	-0.51971	-0.2206	-0.16855	-0.7823	-0.61435
1802.2	0.0011	0.0003393	0.00072886	0.00020386	0.00124	0.00067912	0.00059262	0.00069864	0.00108	0.00119	0.00019083	0.00213	0.0013	0.00086412	0.0006564		1802.2	-0.70386	-0.901	-0.20761	-0.72228	-0.63822	-0.68441	-0.60082	-0.57708	-0.60169	-0.51332	-0.53574	-0.19939	-0.16737	-0.75786	-0.60001
1803.3	0.00094948	0.0001864	0.00066508	0.00055815	0.00109	0.00075204	0.00076607	0.00060871	0.00096095	0.00074452	0.00055009	0.00193	3.6598e-05	0.00081828	0.00059784		1803.3	-0.71755	-0.92295	-0.23338	-0.65765	-0.65984	-0.67361	-0.56753	-0.59097	-0.61897	-0.57974	-0.49247	-0.23139	-0.31589	-0.76302	-0.61258
1804.5	0.00066911	0.00012847	0.00056512	0.00096475	0.00077025	0.00085763	0.00089513	0.00060174	0.00111	0.00052694	0.00125	0.00179	-0.0011	0.00073849	0.00055902		1804.5	-0.74224	-0.93126	-0.27378	-0.58348	-0.70762	-0.65798	-0.54276	-0.59205	-0.59813	-0.61227	-0.40846	-0.25233	-0.44911	-0.77201	-0.62091
1805.7	0.00071213	0.0001254	0.00053805	0.00114	0.0005903	0.00096291	0.00095974	0.00064197	0.00112	0.0005654	0.00183	0.00175	-0.00159	0.00071772	0.00056186		1805.7	-0.73845	-0.9317	-0.28472	-0.55076	-0.73431	-0.6424	-0.53036	-0.58583	-0.59602	-0.60652	-0.33845	-0.25958	-0.50681	-0.77435	-0.6203
1806.8	0.00092738	0.00017796	0.00053922	0.00123	0.00044735	0.00109	0.00098125	0.00070516	0.00118	0.00083427	0.00237	0.00178	-0.00186	0.00074103	0.0006031		1806.8	-0.7195	-0.92416	-0.28425	-0.53455	-0.75552	-0.62328	-0.52623	-0.57608	-0.58841	-0.56633	-0.27346	-0.25458	-0.5382	-0.77172	-0.61145
1808	0.00133	0.00028614	0.00060407	0.00125	0.00023089	0.00125	0.00095967	0.00082508	0.00132	0.00127	0.00293	0.00185	-0.00198	0.00082815	0.00068797		1808	-0.68428	-0.90863	-0.25804	-0.53102	-0.78763	-0.6004	-0.53037	-0.55756	-0.5689	-0.5013	-0.20553	-0.24387	-0.55259	-0.76191	-0.59324

## Sheet: Phase Tomograms HT29 RKO T84
Volume (um³)	Surface area (um²)	Projected area (um²)	Mean RI	Concentration (pg/um³)	Thickness (um)	Dry mass (pg)	Sphericity	Phenotype
3019.99	1528.11	406.538	1.363	0.152	2.964	459.777	0.6612	HT29
1803.08	1086.33	195.53	1.364	0.159	2.49	286.06	0.6595	HT29
2885.96	1452.4	342.477	1.363	0.155	2.981	447.951	0.6749	HT29
2208.18	1180.05	237	1.366	0.171	2.807	378.177	0.6949	HT29
2141.66	1094.57	231.625	1.364	0.16	2.935	341.935	0.7341	HT29
2934.65	1709.02	467.077	1.357	0.122	2.576	358.154	0.58	RKO
2904.3	1697.96	405.501	1.36	0.14	2.566	406.864	0.58	RKO
1792.76	1223.8	273.833	1.357	0.123	2.197	221.072	0.583	RKO
2114.94	1487.14	312.566	1.36	0.14	2.133	296.566	0.536	RKO
3970.18	2087.86	436.568	1.36	0.139	2.852	552.243	0.581	RKO
1352.55	934.54	154.741	1.358	0.13	2.171	175.657	0.633	T84
5231.79	3272.01	517.39	1.361	0.141	2.398	739.021	0.445	T84
2837.61	1564.16	291.412	1.365	0.166	2.721	471.208	0.62	T84
1862.24	1054.8	213.719	1.365	0.162	2.648	301.799	0.694	T84
3607.27	3607.27	386.649	1.361	0.142	1.5	510.368	0.438	T84

## Sheet: Tomography PCC
PCC HT29
		Volume (um³)	Surface area (um²)	Projected area (um²)	Mean RI	Concentration (pg/um³)	Thickness (um)	Dry mass (pg)	Sphericity
Volume (um³)	Pearson Corr.	1	0.97553	0.97969	-0.54818	-0.55886	0.79057	0.98158	-0.29589
Volume (um³)	p-value	--	0.00458	0.00346	0.33876	0.32745	0.11137	0.00299	0.62884
Surface area (um²)	Pearson Corr.	0.97553	1	0.98071	-0.58911	-0.59893	0.63676	0.94392	-0.49843
Surface area (um²)	p-value	0.00458	--	0.00321	0.2959	0.28585	0.24798	0.01581	0.39273
Projected area (um²)	Pearson Corr.	0.97969	0.98071	1	-0.63022	-0.63844	0.70462	0.93883	-0.3924
Projected area (um²)	p-value	0.00346	0.00321	--	0.25442	0.24633	0.18393	0.01799	0.51351
Mean RI	Pearson Corr.	-0.54818	-0.58911	-0.63022	1	0.99987	-0.25918	-0.3785	0.40366
Mean RI	p-value	0.33876	0.2959	0.25442	--	1.75604e-06	0.67374	0.52985	0.50036
Concentration (pg/um³)	Pearson Corr.	-0.55886	-0.59893	-0.63844	0.99987	1	-0.26935	-0.39042	0.4046
Concentration (pg/um³)	p-value	0.32745	0.28585	0.24633	1.75604e-06	--	0.66125	0.51584	0.49927
Thickness (um)	Pearson Corr.	0.79057	0.63676	0.70462	-0.25918	-0.26935	1	0.81906	0.35039
Thickness (um)	p-value	0.11137	0.24798	0.18393	0.67374	0.66125	--	0.08984	0.56318
Dry mass (pg)	Pearson Corr.	0.98158	0.94392	0.93883	-0.3785	-0.39042	0.81906	1	-0.2303
Dry mass (pg)	p-value	0.00299	0.01581	0.01799	0.52985	0.51584	0.08984	--	0.70939
Sphericity	Pearson Corr.	-0.29589	-0.49843	-0.3924	0.40366	0.4046	0.35039	-0.2303	1
Sphericity	p-value	0.62884	0.39273	0.51351	0.50036	0.49927	0.56318	0.70939	--
PCC RKO
		Volume (um³)	Surface area (um²)	Projected area (um²)	Mean RI	Concentration (pg/um³)	Thickness (um)	Dry mass (pg)	Sphericity
Volume (um³)	Pearson Corr.	1	0.98692	0.83541	0.35725	0.35192	0.96825	0.9825	0.37325
Volume (um³)	p-value	--	0.00179	0.07815	0.555	0.56135	0.00676	0.00277	0.53605
Surface area (um²)	Pearson Corr.	0.98692	1	0.83097	0.44951	0.44391	0.92136	0.98327	0.22419
Surface area (um²)	p-value	0.00179	--	0.08127	0.44758	0.45395	0.02616	0.00259	0.71697
Projected area (um²)	Pearson Corr.	0.83541	0.83097	1	0.0449	0.03613	0.86437	0.75199	0.39526
Projected area (um²)	p-value	0.07815	0.08127	--	0.94285	0.954	0.05873	0.14262	0.51017
Mean RI	Pearson Corr.	0.35725	0.44951	0.0449	1	0.99995	0.19016	0.51946	-0.45603
Mean RI	p-value	0.555	0.44758	0.94285	--	3.92292e-07	0.75934	0.36969	0.44017
Concentration (pg/um³)	Pearson Corr.	0.35192	0.44391	0.03613	0.99995	1	0.18445	0.5149	-0.45802
Concentration (pg/um³)	p-value	0.56135	0.45395	0.954	3.92292e-07	--	0.76649	0.37465	0.43792
Thickness (um)	Pearson Corr.	0.96825	0.92136	0.86437	0.19016	0.18445	1	0.92421	0.58382
Thickness (um)	p-value	0.00676	0.02616	0.05873	0.75934	0.76649	--	0.02476	0.30136
Dry mass (pg)	Pearson Corr.	0.9825	0.98327	0.75199	0.51946	0.5149	0.92421	1	0.27419
Dry mass (pg)	p-value	0.00277	0.00259	0.14262	0.36969	0.37465	0.02476	--	0.65531
Sphericity	Pearson Corr.	0.37325	0.22419	0.39526	-0.45603	-0.45802	0.58382	0.27419	1
Sphericity	p-value	0.53605	0.71697	0.51017	0.44017	0.43792	0.30136	0.65531	--
PCC T84
		Volume (um³)	Surface area (um²)	Projected area (um²)	Mean RI	Concentration (pg/um³)	Thickness (um)	Dry mass (pg)	Sphericity
Volume (um³)	Pearson Corr.	1	0.86915	0.9976	-0.0928	-0.08561	-0.17271	0.98683	-0.85352
Volume (um³)	p-value	--	0.05569	0.000140988	0.88202	0.89114	0.7812	0.00181	0.0658
Surface area (um²)	Pearson Corr.	0.86915	1	0.89584	-0.27497	-0.2707	-0.61695	0.82269	-0.97313
Surface area (um²)	p-value	0.05569	--	0.03972	0.65436	0.65959	0.26763	0.0872	0.00526
Projected area (um²)	Pearson Corr.	0.9976	0.89584	1	-0.09493	-0.08782	-0.21993	0.98231	-0.87098
Projected area (um²)	p-value	0.000140988	0.03972	--	0.87931	0.88833	0.72225	0.00282	0.05454
Mean RI	Pearson Corr.	-0.0928	-0.27497	-0.09493	1	0.99994	0.64227	0.06443	0.45073
Mean RI	p-value	0.88202	0.65436	0.87931	--	5.15458e-07	0.24259	0.91802	0.44619
Concentration (pg/um³)	Pearson Corr.	-0.08561	-0.2707	-0.08782	0.99994	1	0.64474	0.0714	0.44694
Concentration (pg/um³)	p-value	0.89114	0.65959	0.88833	5.15458e-07	--	0.24018	0.90916	0.4505
Thickness (um)	Pearson Corr.	-0.17271	-0.61695	-0.21993	0.64227	0.64474	1	-0.06583	0.64971
Thickness (um)	p-value	0.7812	0.26763	0.72225	0.24259	0.24018	--	0.91624	0.23536
Dry mass (pg)	Pearson Corr.	0.98683	0.82269	0.98231	0.06443	0.0714	-0.06583	1	-0.78444
Dry mass (pg)	p-value	0.00181	0.0872	0.00282	0.91802	0.90916	0.91624	--	0.11618
Sphericity	Pearson Corr.	-0.85352	-0.97313	-0.87098	0.45073	0.44694	0.64971	-0.78444	1
Sphericity	p-value	0.0658	0.00526	0.05454	0.44619	0.4505	0.23536	0.11618	--

## Sheet: Raman PCA
	PCA LOADINGS											PCA SCORES
Raman Shift	PC1	PC2	PC3	PC4	PC5	PC6	PC7	PC8	PC9	PC10		Phenotype	PC1	PC2	PC3	PC4	PC5	PC6	PC7	PC8	PC9	PC10
607.84	0.02046	0.1168	-0.05354	0.02697	0.08557	-0.04418	-0.09094	0.10575	-0.0393	-0.03531		HT29	-1.31129	0.00239	-0.1061	0.53315	0.3457	1.27266	0.2773	-0.12863	1.33991	-0.17682
609.51	0.03845	0.08956	-0.0518	0.04071	0.08282	-0.03647	-0.08304	0.08694	-0.02262	-0.03617		HT29	-0.69043	0.0338	1.91345	1.14994	0.3333	-1.10947	-1.1135	0.7628	0.83322	1.38316
611.18	0.05342	0.06574	-0.05064	0.05135	0.07756	-0.02653	-0.07666	0.07604	-0.01325	-0.03548		HT29	1.05612	-1.09194	-0.06765	0.26396	2.46037	0.50286	-0.60166	-0.20079	-1.73021	-0.19299
612.85	0.06585	0.04507	-0.04933	0.05859	0.06948	-0.0172	-0.07095	0.06644	-0.00606	-0.03215		HT29	-0.113	0.50869	-0.03206	0.35547	1.29604	-0.56544	-0.14802	-0.58018	0.58733	-0.86561
614.52	0.07915	0.02278	-0.04811	0.07	0.05223	0.00697	-0.06953	0.05953	0.00247	-0.01967		HT29	-0.60197	0.69618	-0.5646	0.73731	0.50145	0.50241	-0.24395	-0.94836	0.68146	0.0043
616.18	0.08858	0.00666	-0.0474	0.07112	0.04536	0.01286	-0.06096	0.06509	0.00286	-0.01174		RKO	-0.49365	0.15878	-0.14059	-0.44732	-0.6781	-0.19938	-0.07302	-0.76867	-1.06822	0.22209
617.85	0.08615	0.0047	-0.04568	0.05485	0.05529	0.00068027	-0.04578	0.07364	-0.00453	-0.00567		RKO	1.99027	2.5593	0.50434	0.35161	-0.15426	0.02815	1.13915	0.21544	0.02703	-0.33399
619.51	0.0773	0.01254	-0.03957	0.0337	0.06739	-0.01892	-0.02865	0.0742	-0.01324	-0.00939		RKO	0.09888	0.10028	1.81203	-2.64131	-0.21676	1.06294	-0.62452	-0.05344	-0.04381	0.34134
621.18	0.06272	0.02408	-0.03456	0.01121	0.079	-0.03079	-0.01644	0.07259	-0.01481	-0.01091		RKO	-0.16861	0.45865	-1.32439	-0.68522	-0.83106	-0.40267	-2.14471	-0.06399	0.32265	-1.62315
622.84	0.04239	0.03398	-0.03115	-0.00619	0.07934	-0.03924	-0.01094	0.06902	-0.0086	-0.01166		RKO	-0.04858	0.63829	-1.7779	0.06874	-0.43457	0.25838	-0.46709	0.98475	-0.91715	2.39808
624.5	0.02707	0.03739	-0.02929	-0.01237	0.07393	-0.03254	-0.02295	0.05579	-0.01819	-0.000614549		T84	0.17834	-0.84518	-0.65431	-1.00969	0.53521	-1.35487	0.99007	2.34613	0.82912	-0.59842
626.16	0.02113	0.03252	-0.02753	-0.01215	0.06447	-0.02239	-0.02729	0.03918	-0.02557	0.00829		T84	0.41951	-0.96115	-0.56214	-0.818	-0.13562	-1.25394	1.28327	-2.14098	0.83965	1.05391
627.82	0.02078	0.02426	-0.02261	-0.0083	0.04585	-0.01293	-0.02507	0.0084	-0.02696	0.00839		T84	1.8496	-1.75981	0.19842	1.23146	-1.61371	1.04756	-0.39068	0.15093	0.68871	-0.19449
629.48	0.02005	0.02401	-0.01395	-0.00904	0.04152	-0.01156	-0.00948	-0.00628	-0.03392	-0.00040477		T84	-0.86467	-0.22886	0.8622	0.81565	-1.19112	-1.37741	0.46385	-0.18129	-1.86428	-0.92673
631.14	0.02338	0.02377	-0.00832	-0.00481	0.03893	-0.00542	-0.000149032	-0.01042	-0.02492	-0.01885		T84	-1.30052	-0.2694	-0.0607	0.09424	-0.21685	1.58822	1.65349	0.60628	-0.5254	-0.49068
632.79	0.02357	0.0211	-0.0066	-0.00282	0.03386	-0.000785799	0.00492	-0.01233	-0.01237	-0.01748
634.45	0.02569	0.01347	-0.00514	0.00103	0.02962	0.01496	0.000231898	-0.01085	-0.01107	-0.01548
636.1	0.03148	0.000628168	-0.00501	0.00487	0.0241	0.02518	0.000294309	-0.0187	-0.01033	-0.01726
637.76	0.03084	-0.00481	-0.00455	0.00377	0.01286	0.02514	0.00345	-0.02377	-0.00745	-0.01133
639.41	0.02244	0.000370889	-0.00319	-0.00137	0.0021	0.01863	0.00584	-0.01734	-0.01125	-0.00648
641.06	0.01422	0.0094	-0.00791	-0.00669	-0.00931	0.00982	0.00188	-0.00361	-0.00781	0.00275
642.71	0.00421	0.01669	-0.01655	-0.01322	-0.01105	0.00873	-0.00818	0.01235	-0.01209	0.01987
644.36	-0.000937459	0.01459	-0.02534	-0.0198	0.0024	0.00414	-0.01101	0.01891	-0.01502	0.02646
646.01	-0.00398	0.01243	-0.02649	-0.02677	0.01398	-0.00477	0.00194	0.01673	-0.01453	0.02779
647.65	-0.00535	0.01178	-0.02277	-0.0321	0.02336	-0.01673	0.01334	0.01843	-0.00895	0.01153
649.3	-0.00169	0.00704	-0.01717	-0.03202	0.02135	-0.02242	0.01822	0.00919	-0.00404	0.00863
650.94	0.00517	0.00093711	-0.01343	-0.02811	0.01525	-0.01214	0.01645	0.00376	-0.00654	0.00475
652.59	0.01406	-0.00642	-0.01199	-0.01827	0.01118	0.00514	0.01518	-0.00736	-0.00126	0.00199
654.23	0.02466	-0.02117	-0.01405	-0.01225	0.01046	0.00834	0.026	-0.02242	0.01105	0.00157
655.87	0.02878	-0.02724	-0.0131	-0.00679	-0.00399	0.01271	0.03116	-0.03455	0.02693	0.00356
657.51	0.02387	-0.02275	-0.01241	-0.01232	-0.01338	0.00444	0.0342	-0.03711	0.01979	0.01735
659.14	0.01329	-0.01286	-0.01175	-0.02169	-0.02361	0.00597	0.02144	-0.02254	0.00413	0.03256
660.78	0.00444	-0.00314	-0.00988	-0.02737	-0.03105	0.01069	0.01125	0.000205482	0.00495	0.03414
662.42	0.000183117	0.00427	-0.00692	-0.02749	-0.02467	0.01404	0.0034	0.02126	0.00344	0.01319
664.05	0.00301	0.00162	-0.00659	-0.03143	-0.00285	0.0038	0.01934	0.02657	0.00947	-0.01153
665.68	0.01181	-0.0108	-0.01255	-0.033	0.01718	-0.01016	0.03692	0.01543	0.02055	-0.01544
667.31	0.02115	-0.0263	-0.01632	-0.02472	0.01036	-0.00475	0.04334	-0.00541	0.03145	-0.00774
668.94	0.0247	-0.0317	-0.0188	-0.01756	-0.00559	0.01116	0.03952	-0.01201	0.02944	0.00736
670.57	0.02192	-0.02919	-0.01927	-0.0162	-0.01774	0.01699	0.03499	-0.01885	0.02451	0.01821
672.2	0.0157	-0.02085	-0.01902	-0.01853	-0.02055	0.01516	0.03064	-0.0107	0.0181	0.01929
673.83	0.01386	-0.01629	-0.01578	-0.02048	-0.01541	0.01773	0.0289	0.000615766	0.01755	0.01544
675.46	0.01697	-0.02024	-0.01275	-0.01654	-0.0153	0.02283	0.03035	-0.00736	0.02195	0.0076
677.08	0.01884	-0.02103	-0.00965	-0.0138	-0.00183	0.01822	0.03975	-0.01083	0.01777	-0.00258
678.71	0.02526	-0.02635	-0.00933	-0.01223	0.0093	0.01645	0.05461	-0.00853	0.01858	-0.01244
680.33	0.02749	-0.03024	-0.01281	-0.01321	0.0168	0.01094	0.06405	-0.00368	0.02693	-0.01653
681.96	0.02877	-0.03524	-0.01648	-0.01253	0.01029	0.00658	0.06912	-0.00709	0.03258	-0.00515
683.58	0.0251	-0.03268	-0.01561	-0.01532	-0.000500608	0.00842	0.06321	-0.01093	0.03107	0.01284
685.2	0.02047	-0.02839	-0.01245	-0.01875	-0.00839	0.01123	0.0534	-0.01097	0.02801	0.01262
686.83	0.01721	-0.02585	-0.00765	-0.02105	-0.00512	0.01696	0.04678	-0.00701	0.0144	0.01673
688.45	0.01623	-0.02545	-0.00328	-0.02258	-0.00138	0.0199	0.04373	-0.0033	0.00693	0.00739
690.07	0.01627	-0.02481	-0.00352	-0.02287	0.00228	0.02166	0.03831	0.0073	0.00562	0.000583546
691.69	0.01566	-0.02377	-0.00506	-0.02094	0.000890337	0.02089	0.03623	0.0129	-0.00132	0.00157
693.31	0.01524	-0.02013	-0.00626	-0.02206	-0.00708	0.01994	0.03459	0.01411	0.000432564	0.01425
694.93	0.01731	-0.01506	-0.00696	-0.02282	-0.00423	0.01592	0.0333	0.01972	-0.00214	0.01198
696.55	0.02313	-0.01827	-0.00834	-0.02164	-0.00126	0.01337	0.03886	0.02395	0.00196	0.00889
698.17	0.02911	-0.02489	-0.00781	-0.02362	0.00675	0.01014	0.04772	0.01781	0.00395	-0.000390257
699.79	0.03389	-0.03377	-0.00762	-0.02407	0.01027	0.01286	0.05118	0.01607	0.00994	-0.0143
701.41	0.03427	-0.04365	-0.00637	-0.02176	0.00939	0.02163	0.04336	0.0075	0.00146	-0.01453
703.03	0.0264	-0.04283	-0.00433	-0.02165	0.00373	0.02629	0.0266	0.000893427	-0.01868	-0.00461
704.65	0.01868	-0.02997	-0.00224	-0.02026	0.00738	0.02177	0.01608	-0.00104	-0.03596	0.00194
706.27	0.01463	-0.02092	-0.00334	-0.02105	0.00813	0.0104	0.01991	0.01381	-0.02569	-0.00795
707.89	0.01275	-0.01735	-0.00296	-0.02138	0.00625	0.00638	0.02475	0.02937	-0.00921	-0.03053
709.5	0.01021	-0.01473	-0.00602	-0.0229	0.00372	0.00558	0.03017	0.04037	-0.00137	-0.03992
711.12	0.00934	-0.01669	-0.01329	-0.02404	-0.00228	0.01077	0.03023	0.04174	-0.00615	-0.02137
712.74	0.00612	-0.01825	-0.01902	-0.02039	-0.00935	0.02366	0.01934	0.04001	-0.02001	-0.01025
714.36	0.00522	-0.01798	-0.02442	-0.01732	-9.40688e-05	0.02357	0.01979	0.03108	-0.03471	-0.02093
715.98	0.000140812	-0.01367	-0.03169	-0.02434	0.02362	0.00212	0.03358	0.03114	-0.04643	-0.04179
717.6	-0.0017	-0.0171	-0.0365	-0.02773	0.04622	-0.01121	0.04158	0.03271	-0.0489	-0.07895
719.22	-0.0009788	-0.02502	-0.03979	-0.02786	0.05024	-0.01051	0.04419	0.02407	-0.05731	-0.08854
720.84	0.00146	-0.03336	-0.04105	-0.02155	0.02993	0.000105518	0.03596	0.00961	-0.05578	-0.07273
722.46	0.00274	-0.0368	-0.03828	-0.01393	0.01144	0.01656	0.02394	0.00474	-0.04861	-0.05277
724.08	-8.71065e-05	-0.027	-0.032	-0.01056	0.00685	0.01732	0.0212	0.000759762	-0.0427	-0.03477
725.7	-0.00603	-0.00964	-0.02703	-0.01539	0.01577	0.00926	0.02225	0.01139	-0.03864	-0.01815
727.32	-0.00725	-0.00231	-0.02626	-0.01863	0.02985	0.00376	0.02722	0.02522	-0.02531	-0.01196
728.94	-0.00582	-0.00398	-0.02278	-0.0186	0.03606	0.00919	0.03415	0.01956	-0.00969	-0.00393
730.55	-0.005	-0.00568	-0.01508	-0.01932	0.04075	0.01283	0.04484	-0.000663917	-0.00136	-0.00424
732.17	-0.00392	-0.00827	-0.00401	-0.01871	0.043	0.01878	0.05276	-0.00442	0.002	-0.03008
733.79	-0.00141	-0.00881	0.00567	-0.01759	0.04035	0.01929	0.05951	-0.00965	0.01281	-0.04345
735.41	0.0037	-0.01033	0.00763	-0.01823	0.04315	0.017	0.06152	-0.000649389	0.01473	-0.04607
737.03	0.00809	-0.01461	0.00515	-0.0172	0.03778	0.01643	0.05873	0.00218	0.0132	-0.02822
738.64	0.00851	-0.0157	0.00407	-0.01206	0.02731	0.02521	0.04427	0.00205	0.00601	-0.00909
740.26	0.0077	-0.01203	0.00327	-0.00921	0.0229	0.02356	0.03859	-0.000119067	0.00189	-0.00075606
741.88	0.0047	-0.00776	0.00321	-0.00774	0.01736	0.02751	0.02862	0.01434	0.00758	-0.00508
743.49	0.00273	-0.00282	0.00158	-0.0043	0.01797	0.02961	0.0197	0.02987	0.00898	-0.00846
745.11	0.002	0.00177	-0.00166	-0.00526	0.01989	0.02427	0.01972	0.04397	0.01247	-0.00789
746.72	0.00129	0.00246	-0.00367	-0.00527	0.01793	0.02082	0.01905	0.04753	0.0084	0.0027
748.34	-0.00205	0.0037	-0.000162798	0.000452369	0.00484	0.02854	0.01938	0.03801	0.00474	0.00538
749.95	-0.00233	0.00346	0.00287	0.00429	0.0044	0.03136	0.02238	0.01938	0.00385	-0.00559
751.56	-0.003	0.0014	0.00557	0.00773	0.00339	0.03439	0.02071	0.0101	0.00794	-0.01566
753.18	-0.00164	-0.000379713	0.00528	0.01055	0.00997	0.03534	0.01863	0.00586	0.00767	-0.02273
754.79	-0.00174	0.00167	0.0031	0.0093	0.01737	0.02827	0.01761	0.00271	0.00416	-0.02557
756.4	-0.00067816	0.00378	-0.000254346	0.00711	0.01908	0.02102	0.01534	0.01499	0.00595	-0.0218
758.01	-0.00337	0.00864	-0.00378	0.00399	0.00997	0.00937	0.01848	0.03179	0.01218	-0.0202
759.62	-0.00562	0.01213	-0.00692	0.00115	1.03861e-05	0.00432	0.01523	0.03576	0.00431	-0.01065
761.23	-0.00616	0.01338	-0.00968	0.00258	-0.00983	-0.000602667	0.01696	0.03638	-0.00234	-0.000905065
762.84	-0.00508	0.01588	-0.0106	0.0013	-0.01669	-0.00434	0.01871	0.03137	-0.0079	0.01034
764.45	-0.00479	0.02064	-0.00551	0.00203	-0.02243	-0.00872	0.01705	0.04243	-0.00245	-0.0071
766.05	-0.00372	0.02396	-0.00124	0.00191	-0.02964	-0.01023	0.01672	0.0588	0.0051	-0.02214
767.66	-0.00414	0.02778	0.00322	0.00337	-0.0342	-0.00459	0.0124	0.06761	0.00644	-0.02932
769.26	-0.000929171	0.02734	0.00564	0.00883	-0.03247	0.00587	0.00305	0.05828	-0.00503	-0.0282
770.87	0.00508	0.03007	0.00673	0.01646	-0.02572	0.01576	-0.00211	0.04924	-0.017	-0.0249
772.47	0.0106	0.03855	0.00511	0.02038	-0.0227	0.01139	0.0026	0.03592	-0.01855	-0.02573
774.08	0.01488	0.04892	0.00309	0.02453	-0.02542	0.0023	0.00789	0.03961	-0.01184	-0.02267
775.68	0.01672	0.05989	-0.00135	0.02924	-0.0356	-0.00335	0.00639	0.03778	-0.01267	-0.01106
777.28	0.01607	0.07234	-0.00385	0.03271	-0.03813	0.000123509	0.002	0.02438	-0.01559	0.00072712
778.88	0.01766	0.08232	-0.00743	0.03853	-0.02422	-4.649e-05	-0.000315697	0.01114	-0.02483	0.00663
780.48	0.0184	0.09184	-0.01183	0.03901	0.00245	-0.00257	0.00117	0.01107	-0.03073	5.87777e-05
782.08	0.02063	0.09974	-0.01611	0.0381	0.02657	-0.0115	0.00643	-0.00107	-0.0264	-0.0085
783.67	0.02337	0.10713	-0.02382	0.04284	0.04177	-0.02226	0.01297	-0.01761	-0.02116	-0.000392696
785.27	0.02435	0.11672	-0.02919	0.04802	0.04221	-0.02306	0.00837	-0.03574	-0.0257	0.01607
786.86	0.0256	0.12622	-0.03059	0.05549	0.03576	-0.01999	0.00122	-0.04749	-0.02932	0.02683
788.46	0.02878	0.1318	-0.03095	0.05837	0.0283	-0.02404	0.00652	-0.04845	-0.03057	0.03573
790.05	0.03296	0.13189	-0.0294	0.05788	0.02351	-0.03162	0.01486	-0.04457	-0.02466	0.02987
791.64	0.03896	0.12545	-0.02393	0.06102	0.02047	-0.03013	0.01883	-0.05057	-0.01953	0.02888
793.23	0.04338	0.1214	-0.01928	0.06619	0.01797	-0.02675	0.02625	-0.05343	-0.01245	0.02052
794.82	0.04475	0.12202	-0.01462	0.06504	0.02275	-0.02684	0.02966	-0.03822	-0.00443	0.0047
796.41	0.04736	0.12222	-0.00972	0.06648	0.0215	-0.02293	0.02777	-0.02537	-0.00224	-0.00259
797.99	0.05158	0.12103	-0.0052	0.06406	0.01751	-0.01718	0.03135	-0.02079	0.0072	0.00272
799.58	0.05406	0.12182	0.000680617	0.0625	0.01371	-0.0171	0.04064	-0.02322	0.0117	-0.00294
801.16	0.05708	0.12091	0.00458	0.06372	0.01188	-0.01894	0.03995	-0.01579	0.00987	-0.01066
802.75	0.05722	0.12117	0.00421	0.0639	0.00456	-0.0221	0.03158	-0.01351	0.00335	-0.00887
804.33	0.05601	0.12278	0.00301	0.06179	-0.00215	-0.0185	0.01426	-0.00625	-0.01699	0.000382884
805.91	0.05585	0.12609	0.00114	0.05956	-0.01207	-0.0132	-0.0011	-0.00181	-0.02488	0.01441
807.49	0.05566	0.1277	-0.000776018	0.05457	-0.01796	-0.01486	0.000511452	0.00237	-0.02519	0.02547
809.07	0.0547	0.1296	-0.00078696	0.05167	-0.01761	-0.02187	0.00779	0.00446	-0.01987	0.01708
810.65	0.05736	0.12538	-0.00102	0.04893	-0.01588	-0.02981	0.02033	0.000560224	0.000958324	0.00892
812.23	0.0595	0.11706	-0.000768373	0.04593	-0.01175	-0.03973	0.03597	-0.01184	0.01199	0.0094
813.8	0.06838	0.10017	0.00112	0.05412	-0.01508	-0.0293	0.03815	-0.0318	0.02085	0.00862
815.38	0.0757	0.0873	0.00416	0.06243	-0.01376	-0.01826	0.04246	-0.04631	0.02345	-0.00175
816.95	0.0807	0.07837	0.00772	0.06494	-0.01242	-0.01425	0.05055	-0.04791	0.01805	-0.01349
818.53	0.0791	0.07801	0.00872	0.06198	-0.01296	-0.01899	0.05185	-0.04767	0.00559	-0.01628
820.1	0.0742	0.08442	0.00813	0.05742	-0.0192	-0.02389	0.0503	-0.03416	0.00121	-0.0129
821.67	0.06721	0.09545	0.00472	0.04488	-0.01839	-0.04216	0.05308	-0.01665	-0.00307	-0.00289
823.24	0.06368	0.09919	0.000772413	0.03496	-0.02012	-0.04936	0.05346	-0.00447	-0.00246	0.00847
824.81	0.05983	0.09961	-0.00155	0.02924	-0.02446	-0.04746	0.05031	-0.00668	-0.00272	0.02143
826.38	0.06546	0.08856	-0.00247	0.03338	-0.02979	-0.03176	0.04405	-0.01738	-0.0038	0.03386
827.95	0.07269	0.07331	-0.00259	0.04186	-0.03951	-0.01019	0.0372	-0.03254	-0.00591	0.03129
829.52	0.07839	0.06049	-0.00137	0.0469	-0.04435	0.00593	0.03536	-0.05279	-0.004	0.02048
831.08	0.07832	0.05605	-0.000932872	0.04193	-0.03293	0.00351	0.04047	-0.05612	-0.01293	0.01008
832.65	0.07768	0.05164	-0.00085859	0.03488	-0.02627	0.00244	0.04048	-0.05417	-0.02133	0.00769
834.21	0.07354	0.05379	0.00023585	0.02734	-0.0236	-0.000149491	0.03414	-0.05006	-0.03016	0.01685
835.78	0.07662	0.0517	0.000663693	0.02848	-0.02556	0.00684	0.02603	-0.03796	-0.03376	0.01803
837.34	0.08408	0.04601	0.000965495	0.03344	-0.03782	0.01229	0.02186	-0.0376	-0.02485	0.02252
838.9	0.08474	0.04475	0.00112	0.03031	-0.04552	0.00391	0.02675	-0.03804	-0.0142	0.01803
840.46	0.07851	0.05206	0.0015	0.01743	-0.04214	-0.01385	0.02953	-0.03393	-0.01506	0.01226
842.03	0.06973	0.05973	0.000368806	0.00398	-0.0431	-0.02443	0.02598	-0.02003	-0.02624	0.00767
843.59	0.06747	0.05857	-0.00226	-0.00439	-0.05408	-0.02456	0.01589	-0.00698	-0.02755	0.01056
845.14	0.06608	0.05591	-0.00226	-0.01282	-0.06072	-0.0223	0.00868	0.00105	-0.02763	0.00429
846.7	0.06808	0.04577	-0.00202	-0.0189	-0.06897	-0.02454	0.01001	0.00185	-0.01244	-0.0056
848.26	0.06683	0.03607	-0.00235	-0.02438	-0.0624	-0.03007	0.01425	-0.00026109	-0.00585	-0.01887
849.82	0.0642	0.02996	-0.0031	-0.03041	-0.05115	-0.03413	0.01847	-0.01024	-0.0025	-0.03117
851.37	0.06441	0.01944	-0.0058	-0.0301	-0.04392	-0.0306	0.01734	-0.0232	-0.00678	-0.04294
852.93	0.07637	-0.00262	-0.01046	-0.01629	-0.05574	-0.01254	0.01018	-0.0386	0.00484	-0.04238
854.48	0.08595	-0.02183	-0.01477	-0.00638	-0.07435	-0.00336	0.0062	-0.05587	0.02146	-0.03756
856.04	0.09206	-0.04007	-0.01997	-0.0012	-0.08767	-0.0012	0.00884	-0.06612	0.03565	-0.02234
857.59	0.09111	-0.04719	-0.02184	-0.00375	-0.08573	-0.00586	0.00843	-0.06098	0.03779	-0.02199
859.14	0.08821	-0.04885	-0.01993	-0.00847	-0.08162	-0.00476	0.01347	-0.04735	0.04085	-0.0254
860.69	0.07903	-0.04258	-0.01663	-0.02161	-0.06459	-0.02043	0.02305	-0.03729	0.03783	-0.0358
862.24	0.07204	-0.03612	-0.01159	-0.03087	-0.05189	-0.02792	0.03208	-0.02778	0.03109	-0.05018
863.79	0.06599	-0.03263	-0.00802	-0.03615	-0.05541	-0.02469	0.02612	-0.02517	0.02744	-0.0524
865.34	0.05806	-0.02806	-0.00624	-0.04097	-0.06682	-0.01658	0.01027	-0.02173	0.01738	-0.03766
866.89	0.05301	-0.02375	-0.00213	-0.03988	-0.07219	0.00376	-0.00967	-0.02426	0.000165964	-0.03222
868.44	0.05417	-0.02244	-0.000243119	-0.04082	-0.07449	0.00993	-0.01142	-0.00773	-0.00343	-0.0356
869.98	0.05351	-0.02016	0.000545532	-0.048	-0.06627	-0.00369	0.00241	0.0017	-0.00132	-0.04808
871.53	0.05546	-0.0213	-0.0014	-0.05091	-0.0551	-0.01491	0.01981	0.01044	0.00212	-0.05371
873.07	0.05349	-0.02059	-0.0044	-0.05388	-0.04883	-0.01607	0.02679	0.01756	0.0027	-0.04688
874.62	0.04869	-0.01908	-0.00633	-0.05279	-0.05634	-0.0051	0.01725	0.01937	-0.00279	-0.02456
876.16	0.04397	-0.01975	-0.00575	-0.04705	-0.06679	0.01737	-0.000475977	0.01326	-0.01937	-0.00562
877.7	0.04125	-0.02183	-0.00401	-0.0421	-0.07387	0.02805	-0.00907	0.00368	-0.03351	0.00497
879.24	0.03829	-0.02223	3.43699e-05	-0.03819	-0.06692	0.02198	0.00127	-0.01088	-0.03767	0.00124
880.78	0.03995	-0.02485	0.00184	-0.03742	-0.04001	0.00619	0.02627	-0.01966	-0.02525	-0.00701
882.32	0.04087	-0.0244	0.00275	-0.04199	-0.00184	-0.01246	0.05087	-0.00796	-0.0079	-0.0209
883.86	0.04107	-0.02438	0.0036	-0.04455	0.02258	-0.02111	0.06444	0.0014	-0.00216	-0.02438
885.4	0.03526	-0.0206	0.0051	-0.04664	0.02305	-0.01486	0.06046	-0.00383	-0.00492	-0.00964
886.94	0.03177	-0.01782	0.00598	-0.04038	0.00314	0.00812	0.03929	-0.01558	-0.01059	0.00947
888.47	0.02904	-0.01467	0.00522	-0.03525	-0.01165	0.01504	0.02843	-0.02521	-0.01607	0.03092
890.01	0.03145	-0.01831	0.00286	-0.02982	-0.0141	0.01268	0.03189	-0.03699	-0.01083	0.03803
891.55	0.02751	-0.0158	0.00324	-0.03175	-0.00239	-0.00115	0.04113	-0.03909	-0.00549	0.03321
893.08	0.02149	-0.01187	0.0071	-0.03522	0.00365	-0.01402	0.04921	-0.0421	-0.00515	0.02608
894.61	0.01224	-0.00572	0.01307	-0.03524	-0.0112	-0.00582	0.03592	-0.04011	-0.00505	0.02525
896.15	0.00452	0.000695145	0.01508	-0.03494	-0.02843	0.0121	0.01187	-0.04202	-0.00762	0.04008
897.68	0.00061409	0.00632	0.01045	-0.03338	-0.02784	0.02011	-0.00794	-0.02775	-0.01107	0.05135
899.21	0.00204	0.00608	0.000901405	-0.03374	-0.00615	0.01293	-0.00259	-0.01098	-0.00422	0.04873
900.74	0.0035	0.00273	-0.00543	-0.03083	0.01878	-4.61893e-05	0.01255	0.00429	0.00432	0.02817
902.27	0.00828	-0.00565	-0.00914	-0.02876	0.03865	-0.01965	0.03705	0.01067	0.01346	0.00661
903.8	0.01383	-0.01735	-0.00796	-0.0275	0.03332	-0.02609	0.04853	0.000621169	0.02355	-0.00234
905.33	0.01507	-0.02507	-0.00175	-0.02117	0.00887	-0.02339	0.04773	-0.02696	0.02811	0.00322
906.86	0.01297	-0.02112	0.00629	-0.01421	-0.0113	-0.01571	0.03841	-0.04319	0.02222	0.00162
908.39	0.01036	-0.0134	0.01113	-0.015	-0.01709	-0.02119	0.04026	-0.03272	0.03238	-0.00935
909.92	0.00783	-0.0084	0.0141	-0.01477	-0.01798	-0.02291	0.04001	-0.02362	0.03753	-0.02265
911.45	0.01015	-0.00835	0.01395	-0.01317	-0.01126	-0.01916	0.039	-0.02151	0.03134	-0.03643
912.97	0.01015	-0.00804	0.01296	-0.01637	-0.01086	-0.01916	0.04236	-0.02203	0.02843	-0.03955
914.5	0.00906	-0.00629	0.00999	-0.01773	-0.01237	-0.01503	0.03837	-0.0155	0.02805	-0.03526
916.03	0.00618	-0.00216	0.00744	-0.01957	-0.01355	-0.01042	0.02939	-0.00571	0.01762	-0.03081
917.55	0.00394	-0.00264	0.00626	-0.02111	-0.0138	-0.00452	0.02279	-0.00728	0.01209	-0.03093
919.08	0.00672	-0.01062	0.00572	-0.01744	-0.01239	0.00795	0.01203	-0.02459	0.0063	-0.02501
920.6	0.0125	-0.02106	0.00712	-0.00815	-0.01042	0.01814	0.01017	-0.04266	0.00277	-0.03399
922.12	0.013	-0.02348	0.00738	-0.00699	-0.00442	0.00827	0.01406	-0.05052	0.00732	-0.04669
923.65	0.01186	-0.0207	0.00416	-0.00973	0.004	-0.00499	0.01631	-0.04038	0.01345	-0.05268
925.17	0.00903	-0.01673	4.4328e-05	-0.01538	0.00352	-0.01308	0.01157	-0.02171	0.01903	-0.04038
926.69	0.00824	-0.0126	-0.00386	-0.022	0.00269	-0.01021	-0.00327	-0.01595	0.01797	-0.0194
928.21	0.01202	-0.0119	-0.00849	-0.02532	0.01181	-0.01408	-0.00628	-0.01006	0.02268	-0.01182
929.73	0.01778	-0.01381	-0.01158	-0.02536	0.02019	-0.02639	0.0019	-0.000324565	0.03444	-0.02393
931.25	0.01812	-0.01278	-0.01292	-0.02884	0.02736	-0.04884	0.01351	0.00287	0.05752	-0.0411
932.77	0.01335	-0.00973	-0.01258	-0.03305	0.02299	-0.05688	0.01412	0.0016	0.06682	-0.04252
934.29	0.00331	-0.00294	-0.01021	-0.03958	0.0034	-0.05675	0.000743638	-0.00936	0.06585	-0.01966
935.81	-0.00715	0.00821	-0.00559	-0.04267	-0.02134	-0.04501	-0.02411	-0.02055	0.06372	0.00573
937.33	-0.01061	0.01398	-0.00416	-0.04664	-0.02874	-0.03366	-0.03906	-0.02616	0.06332	0.02375
938.85	-0.00713	0.01345	-0.00325	-0.04932	-0.01314	-0.02654	-0.04331	-0.02361	0.05931	0.02156
940.37	0.00167	0.00662	0.000150294	-0.04733	0.01481	-0.02468	-0.02982	-0.02377	0.06206	0.00607
941.89	0.01153	-0.0016	0.00448	-0.04471	0.04623	-0.02108	-0.01837	-0.02016	0.06283	-0.01154
943.4	0.01794	-0.00844	0.00801	-0.04253	0.05933	-0.01927	-0.01167	-0.01931	0.07696	-0.01902
944.92	0.02116	-0.01053	0.00905	-0.03895	0.05126	-0.01161	-0.02111	-0.00962	0.08258	-0.00506
946.44	0.02193	-0.00868	0.00802	-0.03645	0.03124	0.00273	-0.04077	0.00834	0.08728	0.02232
947.95	0.02121	-0.00196	0.00996	-0.03709	0.01701	0.01243	-0.04509	0.018	0.08538	0.06061
949.47	0.02388	0.00286	0.01719	-0.04111	0.01822	0.01277	-0.03123	0.02529	0.0843	0.08239
950.99	0.02401	0.00822	0.03053	-0.04993	0.03025	0.01035	-0.00289	0.02594	0.09135	0.0889
952.5	0.02156	0.01341	0.04577	-0.05563	0.04594	0.00928	0.02147	0.02409	0.09701	0.08862
954.02	0.01531	0.01934	0.05723	-0.05707	0.05844	0.01228	0.0294	0.03739	0.10295	0.08024
955.53	0.00692	0.02626	0.06303	-0.05356	0.06204	0.02633	0.00976	0.06233	0.09866	0.08238
957.05	0.00237	0.03151	0.06323	-0.04942	0.06117	0.03814	-0.00971	0.07813	0.10028	0.10757
958.56	0.00385	0.02587	0.05997	-0.04383	0.07136	0.04481	-0.02292	0.08977	0.09857	0.13495
960.07	0.00559	0.01549	0.05985	-0.03216	0.06399	0.05511	-0.03253	0.07822	0.10159	0.16252
961.59	0.00574	0.00991	0.06244	-0.019	0.05626	0.0607	-0.03541	0.07255	0.10173	0.18359
963.1	0.00375	0.01163	0.06258	-0.01085	0.05327	0.05334	-0.03413	0.08566	0.11209	0.18997
964.62	-0.00244	0.02191	0.06173	-0.01255	0.05172	0.04003	-0.03306	0.09959	0.1171	0.19201
966.13	-0.00429	0.03055	0.06261	-0.01683	0.05077	0.02992	-0.02249	0.10772	0.12006	0.18182
967.64	0.000506954	0.0261	0.06062	-0.02507	0.05838	0.01775	-0.000956552	0.11028	0.12487	0.15524
969.15	0.0031	0.01902	0.05929	-0.02661	0.05918	0.0193	0.01217	0.09547	0.11054	0.12744
970.67	0.00671	0.0117	0.05644	-0.02551	0.05558	0.03042	0.0228	0.07859	0.09539	0.10123
972.18	0.01272	0.00505	0.05361	-0.0211	0.04552	0.04051	0.02894	0.05961	0.08915	0.07795
973.69	0.01416	0.0051	0.04918	-0.02036	0.02823	0.0446	0.02996	0.04355	0.07819	0.0718
975.21	0.01166	0.01018	0.0454	-0.02209	0.01382	0.04969	0.02779	0.03597	0.06082	0.0578
976.72	0.01106	0.01044	0.0372	-0.02609	0.01121	0.04589	0.02505	0.02897	0.04798	0.05473
978.23	0.00782	0.00866	0.0276	-0.02454	0.00901	0.05192	0.01819	0.02354	0.0322	0.05706
979.75	0.00551	0.00725	0.0202	-0.02097	0.01298	0.06244	0.01643	0.02284	0.01737	0.04097
981.26	0.00744	0.00377	0.01523	-0.01965	0.02148	0.06429	0.03091	0.02941	0.01598	0.01135
982.78	0.00993	-0.00267	0.00952	-0.02272	0.02697	0.05325	0.05951	0.03284	0.02099	-0.00624
984.29	0.00918	-0.00795	0.00376	-0.02235	0.01731	0.05269	0.0665	0.03816	0.03046	-0.0168
985.81	0.00701	-0.01548	-0.00221	-0.01908	0.00708	0.05624	0.05751	0.02655	0.01263	-0.00933
987.32	0.00355	-0.02084	-0.00455	-0.01112	-0.01128	0.0629	0.04132	-0.00181	-0.01118	0.01151
988.83	0.000997529	-0.01887	-0.00696	-0.00495	-0.01811	0.06444	0.02791	-0.02267	-0.02777	0.02694
990.35	0.00358	-0.01565	-0.00929	-0.00636	-0.01326	0.04988	0.02778	-0.018	-0.01995	0.02917
991.86	0.00911	-0.01855	-0.01284	-0.00949	-0.00594	0.02367	0.03971	-0.01847	0.0058	0.02957
993.38	0.01069	-0.01814	-0.0154	-0.01417	-0.00284	0.00288	0.04214	-0.00237	0.03122	0.02359
994.89	0.01494	-0.02241	-0.0182	-0.01387	0.00599	-0.00693	0.03958	0.00889	0.03357	0.02075
996.4	0.01917	-0.02886	-0.01896	-0.00965	0.00475	-0.00707	0.03443	0.00753	0.03057	0.02446
997.92	0.0241	-0.03644	-0.01875	-0.00299	-0.00304	0.00501	0.02513	-0.00062435	0.02268	0.02756
999.43	0.02502	-0.03743	-0.01829	-0.00296	-0.00845	0.01288	0.01372	-0.02236	0.0073	0.03798
1000.9	0.02576	-0.04131	-0.02634	-0.00332	-0.01268	0.02642	-0.00384	-0.02838	0.00409	0.04891
1002.5	0.02246	-0.04483	-0.045	-0.00689	-0.00665	0.03314	-0.02005	-0.01942	0.00821	0.06031
1004	0.02756	-0.06506	-0.07148	0.00266	0.00654	0.04425	-0.03044	-0.01067	0.01738	0.06436
1005.5	0.03777	-0.0902	-0.08882	0.01792	0.0145	0.03318	-0.02484	-0.01553	0.02544	0.06485
1007	0.05271	-0.11342	-0.08943	0.03511	0.00596	0.01589	-0.00998	-0.02531	0.03657	0.06093
1008.5	0.05879	-0.114	-0.07425	0.03843	-0.00768	-0.004	0.00378	-0.03227	0.03385	0.05972
1010	0.05652	-0.09486	-0.05251	0.02681	-0.02757	-0.01808	0.01168	-0.02644	0.03024	0.06527
1011.5	0.04081	-0.06278	-0.03624	0.00644	-0.04226	-0.01181	-0.00263	-0.01752	0.01202	0.07474
1013	0.02157	-0.03101	-0.02734	-0.01298	-0.04491	0.00207	-0.02405	-0.02909	-0.0154	0.09101
1014.6	0.01268	-0.01108	-0.021	-0.02128	-0.04063	0.0104	-0.03762	-0.03129	-0.0313	0.08545
1016.1	0.01343	-0.00355	-0.01647	-0.02462	-0.02414	0.0118	-0.03775	-0.01113	-0.03527	0.05872
1017.6	0.02007	-0.00788	-0.01367	-0.02587	-0.00365	0.00404	-0.02665	0.0063	-0.02207	0.02825
1019.1	0.0293	-0.0188	-0.00984	-0.02119	0.01129	0.00881	-0.01538	0.01289	-0.00359	-0.00291
1020.6	0.03781	-0.0323	-0.0066	-0.0089	0.00955	0.02766	-0.01623	0.00157	0.00518	-0.01954
1022.1	0.04923	-0.04877	-0.00721	0.00839	-0.00773	0.05331	-0.0241	-0.01785	0.01664	-0.02115
1023.6	0.05824	-0.05779	-0.0101	0.02267	-0.03057	0.06937	-0.03627	-0.02467	0.02338	-0.01659
1025.1	0.05624	-0.04931	-0.01225	0.0201	-0.04144	0.06439	-0.03567	-0.0205	0.01642	-0.00212
1026.6	0.042	-0.02238	-0.01134	0.000253698	-0.03334	0.03207	-0.02855	-0.01312	-0.00317	0.01874
1028.1	0.02833	0.0034	-0.00941	-0.01711	-0.02644	0.00323	-0.02572	0.0045	-0.00535	0.02011
1029.6	0.02379	0.016	-0.00937	-0.02666	-0.01879	-0.01423	-0.02527	0.02834	-0.00384	0.00459
1031.1	0.02719	0.00947	-0.01439	-0.02742	-0.01068	-0.01849	-0.02269	0.02463	0.00151	0.000725757
1032.6	0.03641	-0.01158	-0.02011	-0.01325	-0.00989	-0.00427	-0.02663	0.01425	0.01528	-0.000194897
1034.1	0.039	-0.02202	-0.02318	0.000485717	-0.00872	0.00355	-0.03075	0.000150102	0.02372	0.00283
1035.7	0.03163	-0.01165	-0.02513	0.00182	0.00772	-0.00706	-0.03284	-0.000320248	0.01973	0.00737
1037.2	0.02556	0.00141	-0.02525	-0.00388	0.02331	-0.02461	-0.0328	0.01643	0.01317	0.01158
1038.7	0.02559	0.0063	-0.02053	-0.01057	0.03115	-0.03079	-0.03273	0.02334	0.00124	0.000308924
1040.2	0.0274	0.00562	-0.0131	-0.01151	0.02599	-0.02151	-0.0361	-0.00435	-0.00256	-0.00152
1041.7	0.03215	0.00228	-0.00442	-0.00342	0.0164	-0.00576	-0.04336	-0.03904	-0.000553938	-0.00756
1043.2	0.02874	0.01164	0.00151	-1.37105e-05	0.02033	0.00188	-0.05089	-0.05465	-0.00411	-0.01561
1044.7	0.02883	0.02059	0.00162	0.00375	0.02462	0.00913	-0.06072	-0.05269	-0.00588	-0.022
1046.2	0.02774	0.02607	-0.000131067	0.000249441	0.03813	0.000364086	-0.05842	-0.04809	0.00155	-0.02131
1047.6	0.02659	0.02681	-0.00169	-0.00297	0.04972	-0.00623	-0.05548	-0.04791	0.01609	-0.01884
1049.1	0.02262	0.02954	-0.00244	0.000283441	0.05985	-0.00803	-0.06284	-0.0621	0.02721	-0.01206
1050.6	0.02361	0.02558	-0.00591	0.00953	0.06656	0.00224	-0.07663	-0.06655	0.03181	-0.01057
1052.1	0.02938	0.01813	-0.01164	0.01503	0.07587	0.00957	-0.07986	-0.06414	0.0295	-0.00741
1053.6	0.0447	0.00254	-0.01707	0.0275	0.0635	0.02732	-0.07463	-0.06598	0.04155	-0.01291
1055.1	0.05109	-0.000401092	-0.01939	0.02153	0.061	0.01732	-0.05359	-0.06135	0.04127	-0.01691
1056.6	0.04636	0.01101	-0.01976	0.00862	0.05025	-0.00338	-0.03461	-0.04792	0.03881	-0.00925
1058.1	0.03201	0.03483	-0.01835	-0.01053	0.04376	-0.02552	-0.0315	-0.02806	0.02024	0.00585
1059.6	0.02012	0.04862	-0.01585	-0.01983	0.03063	-0.02739	-0.04611	-0.01193	0.00859	0.01298
1061.1	0.01584	0.04889	-0.01169	-0.02028	0.01652	-0.01428	-0.06547	-0.01074	-0.00323	0.02514
1062.6	0.02224	0.03629	-0.00694	-0.00876	-0.000342744	0.00845	-0.07759	-0.02177	0.00454	0.01859
1064	0.03011	0.0254	-0.001	-0.00595	0.00319	0.01692	-0.07244	-0.03254	0.00925	0.00325
1065.5	0.03594	0.02274	0.00247	-0.00317	0.00481	0.01618	-0.07076	-0.02757	0.01894	-0.01032
1067	0.0378	0.02855	0.00173	-0.0098	0.01617	0.00296	-0.06799	-0.00369	0.0176	-0.01583
1068.5	0.03728	0.03665	-0.00144	-0.01978	0.02266	-0.01028	-0.06861	0.01306	0.01561	-0.00873
1070	0.03839	0.03898	-0.00327	-0.02656	0.0157	-0.00907	-0.06984	0.01721	0.01621	0.00894
1071.4	0.04233	0.03254	-0.0037	-0.02779	-0.00101	0.00606	-0.07245	0.01678	0.01983	0.0283
1072.9	0.04652	0.02373	0.000125726	-0.02318	-0.02255	0.02776	-0.07349	-0.00593	0.02471	0.03997
1074.4	0.04348	0.02405	0.00605	-0.02361	-0.02755	0.03969	-0.07163	-0.01595	0.01835	0.03928
1075.9	0.0404	0.0273	0.01119	-0.02747	-0.01804	0.03659	-0.0609	-0.01274	0.01432	0.02646
1077.4	0.03832	0.03236	0.01493	-0.03717	-0.00439	0.02626	-0.04713	-0.01235	0.00985	0.00881
1078.8	0.04095	0.03421	0.01385	-0.0488	0.01725	0.01079	-0.03233	-0.00963	0.00591	-0.00322
1080.3	0.04838	0.02594	0.00996	-0.05445	0.02175	0.00726	-0.03607	-0.00897	0.01844	-0.00731
1081.8	0.05225	0.01749	0.00218	-0.05647	0.01175	0.00452	-0.0479	-0.00276	0.03346	-0.00709
1083.2	0.04294	0.0228	-0.0042	-0.06573	0.00973	-0.0067	-0.06162	0.00777	0.03553	-0.00934
1084.7	0.03345	0.03278	-0.01008	-0.07366	0.01579	-0.01729	-0.07299	0.02111	0.02831	-0.02326
1086.2	0.0288	0.03784	-0.01471	-0.07925	0.02118	-0.02626	-0.07495	0.04136	0.03459	-0.04595
1087.6	0.02802	0.03601	-0.01685	-0.08062	0.02739	-0.03095	-0.07048	0.03294	0.04171	-0.05672
1089.1	0.03488	0.02298	-0.0171	-0.06909	0.01782	-0.0176	-0.07486	0.01596	0.04962	-0.06274
1090.6	0.03874	0.01131	-0.01885	-0.05958	-0.00118	-0.00868	-0.07249	0.00333	0.06066	-0.0543
1092	0.02983	0.01275	-0.01976	-0.05641	-0.01678	-0.00437	-0.07971	-0.02191	0.0488	-0.03
1093.5	0.01279	0.02514	-0.02057	-0.05885	-0.0211	-0.00437	-0.09058	-0.04521	0.01418	-0.00386
1094.9	-0.00125	0.03715	-0.02205	-0.06056	-0.01111	-0.00603	-0.09182	-0.05427	-0.00463	0.00775
1096.4	-0.00607	0.03888	-0.0234	-0.0569	0.00789	-0.0113	-0.07793	-0.05297	-0.00146	-0.00271
1097.8	-0.000856175	0.02713	-0.02578	-0.04703	0.02596	-0.01427	-0.05343	-0.05522	0.01687	-0.01613
1099.3	0.0016	0.02123	-0.0271	-0.0416	0.04446	-0.02628	-0.02455	-0.0513	0.03727	-0.03531
1100.7	-0.000725625	0.01857	-0.02857	-0.03857	0.05597	-0.04355	-0.00359	-0.04789	0.04893	-0.04681
1102.2	-0.0092	0.0207	-0.02801	-0.03572	0.04873	-0.04777	-0.01121	-0.04492	0.04017	-0.03992
1103.6	-0.01768	0.02622	-0.02874	-0.03467	0.03456	-0.04435	-0.02773	-0.04642	0.02905	-0.02257
1105.1	-0.01856	0.02505	-0.03089	-0.03154	0.03517	-0.0375	-0.04201	-0.04554	0.0171	-0.01173
1106.5	-0.01104	0.01428	-0.03134	-0.02637	0.03668	-0.03247	-0.0388	-0.04885	0.028	-0.0189
1107.9	-0.00442	0.00679	-0.03019	-0.0219	0.04377	-0.03104	-0.02874	-0.05012	0.04044	-0.04481
1109.4	0.00183	-0.00251	-0.02941	-0.01619	0.04537	-0.03184	-0.02024	-0.05	0.04844	-0.06229
1110.8	-0.000548833	-0.00252	-0.02768	-0.01844	0.03893	-0.03208	-0.02476	-0.04921	0.03862	-0.05524
1112.2	-0.0096	0.00794	-0.02688	-0.01981	0.01346	-0.02222	-0.04833	-0.04176	0.0295	-0.0359
1113.7	-0.01628	0.01581	-0.0256	-0.01826	-0.00806	-0.01365	-0.07293	-0.02179	0.02251	-0.02107
1115.1	-0.01928	0.02094	-0.02597	-0.02159	-0.01688	-0.01331	-0.0787	0.00402	0.02686	-0.0167
1116.5	-0.019	0.02239	-0.02559	-0.02599	-0.01135	-0.01875	-0.07616	0.01529	0.0283	-0.02359
1118	-0.01767	0.02173	-0.02241	-0.03048	0.00146	-0.02052	-0.06987	0.0123	0.02175	-0.03484
1119.4	-0.01782	0.02364	-0.01689	-0.03299	0.00473	-0.01829	-0.06605	0.0032	0.01982	-0.03577
1120.8	-0.01938	0.02632	-0.0161	-0.03408	0.00163	-0.01474	-0.0736	0.00291	0.02316	-0.04171
1122.2	-0.02055	0.02506	-0.01851	-0.03416	-0.00143	-0.00741	-0.08546	0.00555	0.02597	-0.036
1123.6	-0.02266	0.0209	-0.02237	-0.03191	-0.00877	0.00199	-0.0956	0.00199	0.01861	-0.02556
1125	-0.02691	0.01988	-0.02492	-0.02766	-0.01794	0.01181	-0.10316	-0.01179	0.00471	-0.0075
1126.4	-0.03203	0.02618	-0.0241	-0.02631	-0.01968	0.01153	-0.10603	-0.01327	0.00020826	-0.00868
1127.9	-0.03795	0.03461	-0.02254	-0.02733	-0.01027	-0.00382	-0.10054	0.00372	0.01064	-0.02564
1129.3	-0.04117	0.03616	-0.02343	-0.03024	0.01181	-0.02285	-0.08985	0.02071	0.028	-0.0486
1130.7	-0.04085	0.03045	-0.02273	-0.0279	0.03472	-0.03404	-0.0831	0.02438	0.03773	-0.07421
1132.1	-0.03736	0.01781	-0.02105	-0.01802	0.04862	-0.02749	-0.08544	0.01359	0.03069	-0.08641
1133.5	-0.03164	0.00279	-0.01922	-0.00756	0.04142	-0.01317	-0.08999	-0.01148	0.01778	-0.07246
1134.9	-0.02583	-0.00582	-0.01724	0.00175	0.01776	-0.00327	-0.09528	-0.03779	0.01542	-0.04992
1136.3	-0.02323	-0.0034	-0.01443	0.00523	-0.00252	-0.000914054	-0.09179	-0.04772	0.01778	-0.04106
1137.7	-0.02103	0.00521	-0.01255	0.00327	-0.0244	-0.00349	-0.08439	-0.02709	0.02992	-0.04374
1139.1	-0.01782	0.0144	-0.01266	-0.000925151	-0.03891	-0.00509	-0.07682	0.00213	0.03756	-0.04311
1140.5	-0.01436	0.01763	-0.01431	-0.00574	-0.04909	-0.00291	-0.07685	0.02504	0.03934	-0.03471
1141.9	-0.01288	0.01569	-0.01127	-0.00412	-0.06266	0.01656	-0.08257	0.03207	0.02252	-0.02209
1143.3	-0.01361	0.01649	-0.00173	0.00317	-0.08145	0.0421	-0.09307	0.02227	0.01137	-0.02203
1144.7	-0.01526	0.02404	0.00709	0.00761	-0.08488	0.05058	-0.08938	0.028	0.01399	-0.04609
1146.1	-0.01436	0.03208	0.00958	0.00304	-0.07171	0.0345	-0.06968	0.07028	0.03457	-0.09096
1147.5	-0.01051	0.02933	0.00672	-0.00675	-0.05062	0.00655	-0.04167	0.09444	0.06436	-0.11927
1148.9	-0.00647	0.01873	0.00294	-0.01453	-0.04299	-0.01054	-0.01947	0.07761	0.0826	-0.10622
1150.3	-0.00577	0.01116	0.00742	-0.01079	-0.05464	0.004	-0.01976	0.03441	0.08015	-0.08082
1151.7	-0.00958	0.01116	0.01414	0.00135	-0.0783	0.03468	-0.04057	-0.00245	0.06326	-0.05166
1153.1	-0.0135	0.01551	0.01692	0.00889	-0.08644	0.06109	-0.06361	-0.00689	0.03798	-0.0368
1154.5	-0.01227	0.01508	0.01432	0.00911	-0.07324	0.06743	-0.0703	0.00739	0.02562	-0.03999
1155.9	-0.00948	0.00824	0.0138	0.0084	-0.04949	0.06153	-0.06283	0.0112	0.01873	-0.05707
1157.3	-0.00612	0.00323	0.01755	0.00714	-0.03205	0.0508	-0.04045	-0.0042	0.01337	-0.06598
1158.7	-0.00346	0.0047	0.01979	0.00471	-0.02198	0.03335	-0.01758	-0.01285	0.02203	-0.07158
1160.1	-0.00508	0.01042	0.0194	0.00145	-0.02347	0.01899	-0.00703	-0.00582	0.03308	-0.07017
1161.5	-0.00713	0.01357	0.01421	-0.00471	-0.03415	0.01108	-0.00904	0.0141	0.03557	-0.04732
1162.9	-0.0091	0.0139	0.011	-0.0058	-0.05035	0.02101	-0.01998	0.02129	0.03231	-0.0187
1164.3	-0.00908	0.01595	0.01459	-0.00113	-0.06347	0.03346	-0.02761	0.00957	0.02743	-0.00798
1165.7	-0.00818	0.02546	0.02086	0.00303	-0.0659	0.03786	-0.01775	0.01577	0.03228	-0.02275
1167.1	-0.00529	0.0332	0.02308	0.00398	-0.0513	0.02071	0.00436	0.04366	0.04863	-0.04813
1168.5	-0.00352	0.03314	0.02203	0.00303	-0.04261	0.00543	0.02204	0.06705	0.06494	-0.06157
1169.9	-0.00287	0.02303	0.01871	0.00149	-0.03856	0.00366	0.02553	0.06479	0.06173	-0.04588
1171.3	-0.00293	0.00877	0.01726	0.00639	-0.03686	0.01907	0.02091	0.03039	0.04623	-0.00615
1172.7	-0.00463	0.001	0.01754	0.01545	-0.03909	0.03229	0.02142	-0.00581	0.03604	0.01529
1174.2	-0.00914	0.00485	0.019	0.0201	-0.03883	0.03693	0.0233	-0.01546	0.03756	0.01634
1175.6	-0.01275	0.01219	0.02061	0.02099	-0.02848	0.03417	0.02675	-0.00535	0.04702	0.00085189
1177	-0.01319	0.01324	0.02182	0.01833	-0.01461	0.02834	0.03026	0.00637	0.05166	-0.01802
1178.4	-0.0108	0.00489	0.02341	0.01925	-0.00321	0.03021	0.02966	-0.00946	0.04414	-0.02569
1179.8	-0.0061	-0.00572	0.02461	0.02379	0.00397	0.037	0.0254	-0.04162	0.02655	-0.01498
1181.3	0.000248782	-0.01518	0.02706	0.03192	0.00418	0.04515	0.02808	-0.06676	0.01355	-0.00563
1182.7	0.00311	-0.01538	0.03021	0.03468	-0.00575	0.04933	0.03162	-0.06617	0.00355	0.00249
1184.1	0.00471	-0.00688	0.03278	0.03281	-0.01159	0.04467	0.0408	-0.04467	0.00511	-0.00327
1185.5	0.00401	0.00537	0.03243	0.02576	-0.02384	0.03124	0.04571	-0.00696	0.01733	-0.01608
1187	0.000282424	0.01513	0.03125	0.02082	-0.04279	0.02392	0.04319	0.01866	0.02383	-0.01504
1188.4	-0.00495	0.02377	0.02759	0.01867	-0.06038	0.03214	0.02537	0.02731	0.0174	0.00967
1189.8	-0.01055	0.02969	0.02821	0.01845	-0.07801	0.0449	0.01255	0.02375	0.01377	0.03256
1191.2	-0.01429	0.0329	0.03068	0.02056	-0.08502	0.05578	0.00366	0.02529	0.00808	0.04053
1192.7	-0.00921	0.02511	0.03189	0.02297	-0.06572	0.04908	0.01703	0.02112	0.01449	0.02095
1194.1	-0.00249	0.01441	0.03312	0.02339	-0.03983	0.03601	0.03381	0.01898	0.02147	-0.00931
1195.5	0.00311	0.00433	0.03337	0.02756	-0.02182	0.02958	0.03846	0.00405	0.01681	-0.02253
1197	0.00623	-0.00231	0.03135	0.02956	-0.01739	0.03075	0.03896	-0.01029	0.01707	-0.01164
1198.4	0.00276	0.000466695	0.03156	0.03052	-0.02248	0.0351	0.03297	-0.02262	0.00792	0.00664
1199.8	-0.0035	0.00981	0.03583	0.02762	-0.02942	0.03881	0.0215	-0.01639	0.000347952	0.00581
1201.2	-0.00616	0.01369	0.03645	0.02281	-0.02868	0.03238	0.02167	-0.00806	0.00906	0.00232
1202.7	-0.00791	0.01367	0.03459	0.01896	-0.01651	0.02796	0.02323	0.00367	0.0075	-0.00618
1204.1	-0.0074	0.00854	0.03206	0.02033	-0.00449	0.02814	0.02196	0.00648	0.00336	-0.0078
1205.5	-0.005	-0.00185	0.0265	0.02473	0.00185	0.0327	0.02698	-0.000118093	0.00771	0.000204428
1206.9	-0.00141	-0.01008	0.02031	0.03433	-0.000557356	0.04073	0.02641	-0.0095	0.00743	0.01033
1208.3	0.0027	-0.01466	0.01357	0.03749	0.00431	0.03514	0.03692	-0.01808	0.01072	0.01561
1209.7	0.00624	-0.01946	0.00818	0.04002	0.00278	0.02678	0.0418	-0.02574	0.02362	0.02128
1211.2	0.00422	-0.01901	0.00657	0.0362	0.01391	0.01622	0.04527	-0.03261	0.02724	0.01428
1212.6	0.000572362	-0.01682	0.01037	0.03184	0.03557	0.00234	0.04978	-0.02969	0.0228	-0.00682
1214	-0.00115	-0.0192	0.01413	0.02975	0.04615	0.00138	0.04833	-0.0187	0.00901	-0.01201
1215.4	-0.00392	-0.01732	0.01833	0.03471	0.04046	0.01624	0.03073	-0.02633	-0.01178	-0.00515
1216.8	-0.00243	-0.01695	0.02007	0.04185	0.02579	0.0338	0.01798	-0.0295	-0.0248	0.00465
1218.2	-2.16492e-05	-0.01629	0.01913	0.04674	0.01508	0.04377	0.01041	-0.03029	-0.02922	0.00826
1219.6	0.00118	-0.01451	0.01758	0.04853	0.0167	0.04657	0.00545	-0.03105	-0.03353	0.000880737
1221	0.00113	-0.01205	0.01813	0.04895	0.02518	0.04534	0.00966	-0.03031	-0.03492	-0.00625
1222.4	0.000843655	-0.01321	0.01579	0.04432	0.03964	0.03381	0.01579	-0.02721	-0.03455	-0.000949436
1223.7	-0.00166	-0.0143	0.01225	0.04309	0.03871	0.03465	0.0068	-0.02277	-0.04111	0.02131
1225.1	-0.00544	-0.01295	0.00824	0.03962	0.04028	0.03352	-0.00357	-0.02711	-0.05219	0.04803
1226.5	-0.00693	-0.01145	0.00387	0.03612	0.04737	0.0326	-0.00997	-0.02507	-0.05856	0.06681
1227.9	-0.0081	-0.0097	0.00027836	0.0375	0.05444	0.03067	-0.01628	-0.01523	-0.06263	0.06496
1229.2	-0.0053	-0.011	-0.00352	0.04485	0.06545	0.03359	-0.02051	-0.00142	-0.0673	0.05877
1230.6	0.0028	-0.02141	-0.00868	0.05462	0.07257	0.03952	-0.02156	0.00998	-0.05993	0.04858
1232	0.00955	-0.03106	-0.01125	0.06416	0.06594	0.04454	-0.01986	0.01619	-0.04932	0.037
1233.3	0.00956	-0.03143	-0.0115	0.06395	0.06663	0.03266	-0.00475	0.00931	-0.04671	0.03047
1234.7	0.000649967	-0.01811	-0.01096	0.0525	0.07678	0.01313	0.00264	0.0099	-0.06146	0.03017
1236	-0.01182	-0.00242	-0.01205	0.04109	0.08672	0.00139	-0.00536	0.03182	-0.08183	0.02413
1237.3	-0.01464	-0.00268	-0.01025	0.03947	0.09311	0.01183	-0.02177	0.04078	-0.09766	0.01371
1238.7	-0.00229	-0.02535	-0.00797	0.05401	0.07959	0.04601	-0.03901	0.02233	-0.08652	0.01012
1240	0.0123	-0.05117	-0.003	0.07314	0.06082	0.07649	-0.04773	-0.01023	-0.06131	0.00136
1241.3	0.02521	-0.07294	0.000799813	0.09182	0.04153	0.09342	-0.03973	-0.04003	-0.01757	-0.01015
1242.6	0.02294	-0.07185	0.00227	0.09152	0.04917	0.08212	-0.02388	-0.05218	0.000990018	-0.01697
1243.9	0.01342	-0.05892	0.000716246	0.08136	0.06363	0.05927	-0.0174	-0.03402	0.00975	-0.02575
1245.1	-0.000313242	-0.04158	0.00086976	0.06155	0.08601	0.02736	-0.00576	-0.01117	-0.00407	-0.0326
1246.4	-0.01013	-0.03017	0.00313	0.0485	0.09086	0.0125	0.00417	-0.00434	-0.01389	-0.02796
1247.7	-0.01473	-0.02883	0.00522	0.04178	0.08892	0.01161	0.00503	-0.01078	-0.0243	-0.02203
1248.9	-0.01384	-0.0358	0.00795	0.04668	0.07377	0.03414	-0.00351	-0.01775	-0.03165	-0.00707
1250.2	-0.01828	-0.03397	0.01311	0.04923	0.0626	0.05004	-0.00953	-0.02993	-0.04169	0.00364
1251.4	-0.02671	-0.02065	0.01972	0.04225	0.0671	0.04373	-0.01203	-0.02042	-0.04205	-0.000490736
1252.7	-0.03572	-0.00054003	0.02606	0.02638	0.0866	0.02122	-0.00212	0.00887	-0.03846	-0.01774
1253.9	-0.03627	0.00554	0.03044	0.01244	0.10162	0.000834055	0.01501	0.03683	-0.02076	-0.04275
1255.2	-0.0243	-0.01134	0.03278	0.01332	0.10482	0.00464	0.02655	0.03709	0.000220529	-0.05441
1256.4	-0.01421	-0.02893	0.03796	0.02616	0.08419	0.03468	0.02154	0.01577	0.00828	-0.04771
1257.7	-0.01696	-0.02595	0.04322	0.02933	0.06213	0.04729	0.01696	-0.01033	-0.00399	-0.02967
1258.9	-0.02932	-0.00243	0.04893	0.02062	0.04731	0.03789	0.01247	-0.00059655	-0.00914	-0.02361
1260.2	-0.04182	0.02134	0.05092	0.00341	0.04011	0.01349	0.01389	0.03229	-0.01308	-0.02771
1261.4	-0.05131	0.03364	0.05289	-0.011	0.03236	-0.00259	0.01109	0.05887	-0.01829	-0.03675
1262.7	-0.05339	0.03192	0.05868	-0.01141	0.02117	0.00409	0.000443349	0.05923	-0.02173	-0.03824
1263.9	-0.05157	0.02296	0.06779	0.000530781	0.00446	0.03091	-0.01284	0.03295	-0.01701	-0.03645
1265.2	-0.04875	0.01416	0.07499	0.01254	-0.00112	0.05723	-0.01819	0.00687	-0.02121	-0.03795
1266.5	-0.04357	0.00531	0.07656	0.02049	0.00261	0.06765	-0.00846	-0.0087	-0.01532	-0.03737
1267.8	-0.03798	-0.00646	0.07247	0.02248	0.00991	0.0618	0.00578	-0.01595	-0.00929	-0.0448
1269.1	-0.04113	-0.00707	0.0715	0.01666	0.02035	0.04043	0.02302	-0.02067	-0.00575	-0.05104
1270.4	-0.04925	0.00789	0.07457	0.00891	0.04084	0.01321	0.03596	-0.00278	-0.01128	-0.0659
1271.7	-0.05212	0.01873	0.07866	0.00562	0.05644	-0.00204	0.04098	0.02507	-0.00721	-0.08262
1273	-0.0508	0.01844	0.07893	-4.67837e-05	0.06736	-0.01327	0.0443	0.04849	0.00407	-0.08496
1274.3	-0.04905	0.01171	0.07688	-0.00137	0.06234	-0.01401	0.04107	0.0447	0.01101	-0.06286
1275.6	-0.04741	0.00482	0.07946	0.00889	0.03891	0.00503	0.02729	0.00883	0.00427	-0.03835
1277	-0.05275	0.01067	0.08408	0.01505	0.00798	0.01428	0.01826	-0.02515	-0.0059	-0.00517
1278.4	-0.06204	0.02781	0.08832	0.02139	-0.02471	0.014	0.00785	-0.02704	-0.01424	0.00767
1279.7	-0.06893	0.04095	0.08839	0.02459	-0.04585	0.01299	-0.00463	0.000718916	-0.00688	0.00937
1281.1	-0.07464	0.04555	0.08767	0.02097	-0.05343	0.00933	-0.01332	0.02248	0.0033	0.00776
1282.6	-0.07605	0.043	0.08745	0.02104	-0.04742	0.01572	-0.02479	0.02867	0.00154	0.00174
1284	-0.07252	0.03604	0.08737	0.02373	-0.03334	0.02416	-0.02542	0.01504	-0.00408	-0.00251
1285.4	-0.06759	0.02677	0.08366	0.02478	-0.01465	0.02182	-0.01347	0.00254	-0.00958	0.00109
1286.9	-0.06413	0.02007	0.08003	0.02552	-0.00313	0.01551	-0.0017	-0.00379	-0.00425	-0.00751
1288.4	-0.06009	0.01353	0.07766	0.02463	0.0098	0.00798	0.00679	-0.00923	0.000491158	-0.02012
1289.9	-0.05976	0.01315	0.08162	0.02131	0.01556	0.00693	0.00987	-0.01483	3.77247e-05	-0.02948
1291.3	-0.05956	0.01748	0.08517	0.01571	0.01745	0.00441	0.01016	-0.01754	-0.00728	-0.03425
1292.8	-0.05729	0.01733	0.08542	0.00865	0.0228	-0.00797	0.02317	-0.01338	-0.01033	-0.03142
1294.4	-0.05651	0.01471	0.08434	0.00251	0.02083	-0.02329	0.03545	-0.0095	-0.00688	-0.02565
1295.9	-0.06099	0.01948	0.0862	-0.00531	0.01533	-0.03529	0.04015	-0.00824	-0.00344	-0.02469
1297.4	-0.06541	0.02669	0.09241	-0.01427	0.01246	-0.03911	0.03626	-0.01142	-0.00812	-0.02375
1298.9	-0.06915	0.03161	0.10038	-0.02214	0.00638	-0.02756	0.01734	-0.02209	-0.0163	-0.01538
1300.4	-0.07238	0.03561	0.10845	-0.02987	-3.35284e-05	-0.00311	-0.00692	-0.04206	-0.03674	0.00571
1302	-0.07111	0.03377	0.11729	-0.03232	0.000929468	0.02248	-0.02064	-0.0574	-0.05513	0.00835
1303.5	-0.0663	0.03182	0.12115	-0.03356	0.01169	0.03538	-0.02198	-0.07454	-0.06335	-0.00157
1305	-0.05704	0.02999	0.12009	-0.03329	0.01933	0.02717	-0.00653	-0.07319	-0.04767	-0.02469
1306.5	-0.04399	0.02112	0.11283	-0.03085	0.01917	0.00748	0.01872	-0.06412	-0.01171	-0.03911
1308	-0.03576	0.0106	0.10099	-0.02655	0.01016	-0.01518	0.03246	-0.05991	0.0243	-0.02938
1309.6	-0.03772	0.00625	0.08939	-0.02049	-0.00789	-0.02285	0.02697	-0.0576	0.03846	0.00132
1311.1	-0.05152	0.01251	0.08277	-0.01576	-0.01346	-0.02493	0.0063	-0.05869	0.02332	0.02944
1312.6	-0.06097	0.01634	0.07902	-0.00771	-0.0137	-0.01986	-0.01345	-0.0513	0.01411	0.03719
1314.1	-0.06732	0.02195	0.07858	-0.00279	-0.00504	-0.024	-0.01777	-0.05674	0.01093	0.02806
1315.5	-0.0672	0.02081	0.07667	0.000409058	0.02239	-0.03988	0.00109	-0.05473	0.0173	0.00682
1317	-0.06267	0.01474	0.07363	0.00353	0.05498	-0.06277	0.03069	-0.04752	0.03679	-0.02242
1318.5	-0.05993	0.01154	0.06796	0.00533	0.07848	-0.08017	0.04842	-0.03553	0.0482	-0.03824
1319.9	-0.05986	0.00638	0.06157	0.00867	0.07693	-0.08266	0.04644	-0.02565	0.05005	-0.03267
1321.4	-0.05499	-0.00439	0.05493	0.01976	0.04943	-0.064	0.02497	-0.03148	0.0571	-0.01193
1322.8	-0.05543	-0.00906	0.04903	0.02787	0.01161	-0.04266	-0.00303	-0.0511	0.06029	0.01571
1324.2	-0.05553	-0.01128	0.04448	0.03096	-0.00854	-0.02886	-0.0145	-0.06981	0.06192	0.04035
1325.6	-0.05344	-0.01218	0.04288	0.03435	-0.01347	-0.02833	-0.01269	-0.08545	0.06368	0.04607
1327	-0.05265	-0.00991	0.04252	0.03599	-0.0152	-0.03375	-0.01019	-0.09266	0.06104	0.04339
1328.3	-0.04918	-0.01212	0.0409	0.04229	-0.02061	-0.03017	-0.01583	-0.09293	0.05413	0.0388
1329.7	-0.04687	-0.01401	0.04008	0.04591	-0.01999	-0.03327	-0.02354	-0.09639	0.04341	0.02724
1331.1	-0.04751	-0.01402	0.03571	0.04606	-0.02101	-0.03981	-0.02992	-0.10076	0.04142	0.03489
1332.4	-0.04945	-0.01398	0.03198	0.04656	-0.01459	-0.04671	-0.03241	-0.10073	0.03392	0.03575
1333.8	-0.05113	-0.01558	0.02786	0.04302	0.00541	-0.05857	-0.02764	-0.09216	0.02944	0.02167
1335.1	-0.04503	-0.02676	0.02156	0.04978	0.0211	-0.05829	-0.02881	-0.07876	0.03759	-0.00323
1336.5	-0.03176	-0.04636	0.01179	0.06533	0.03367	-0.04893	-0.03205	-0.06457	0.05853	-0.03379
1337.8	-0.02031	-0.06301	0.00404	0.07858	0.03588	-0.04277	-0.02778	-0.05037	0.08309	-0.05588
1339.1	-0.017	-0.06989	-0.000999499	0.08263	0.03084	-0.04503	-0.02603	-0.04722	0.09718	-0.05628
1340.5	-0.02294	-0.0646	-0.000561661	0.08165	0.01475	-0.04921	-0.03086	-0.04437	0.09624	-0.04827
1341.8	-0.03578	-0.04866	0.0025	0.06982	0.00466	-0.06341	-0.0303	-0.03851	0.08276	-0.03606
1343.1	-0.0489	-0.02973	0.00574	0.05498	-0.00112	-0.08348	-0.02716	-0.03418	0.06221	-0.02158
1344.4	-0.05362	-0.02073	0.00705	0.04836	-0.00257	-0.09122	-0.02445	-0.03744	0.05197	-0.00705
1345.7	-0.0474	-0.02649	0.00708	0.0532	-0.01303	-0.08281	-0.02506	-0.04647	0.0528	0.000876128
1347	-0.03504	-0.04173	0.00586	0.06607	-0.02799	-0.06578	-0.03445	-0.04947	0.06694	0.00619
1348.4	-0.03258	-0.04076	0.00673	0.06705	-0.02375	-0.07053	-0.04013	-0.05093	0.05753	0.00801
1349.7	-0.03604	-0.03018	0.00764	0.05705	-0.00872	-0.09239	-0.03176	-0.03825	0.04289	0.01517
1351	-0.0377	-0.0238	0.00777	0.04597	-0.00331	-0.11285	-0.02221	-0.02172	0.0345	0.01052
1352.3	-0.03475	-0.02582	0.01046	0.04191	-0.00613	-0.11534	-0.01984	-0.00666	0.02489	0.00894
1353.6	-0.02586	-0.0373	0.01234	0.04861	-0.01377	-0.09845	-0.02524	-0.00046228	0.01251	0.00532
1354.9	-0.00795	-0.05875	0.01313	0.06145	-0.02603	-0.0788	-0.02655	0.00695	0.02103	0.00177
1356.2	0.00625	-0.07288	0.01357	0.06706	-0.02643	-0.07022	-0.01982	0.01178	0.02186	-0.00105
1357.4	0.01325	-0.07542	0.01826	0.06781	-0.02167	-0.0725	-0.00809	0.02691	0.02045	-0.01099
1358.7	0.01322	-0.06892	0.02485	0.0618	-0.01848	-0.08006	0.00088883	0.03452	0.0153	-0.03227
1360	0.01251	-0.06314	0.03028	0.05937	-0.02639	-0.06858	-0.00818	0.04592	0.00378	-0.04475
1361.3	0.01182	-0.05999	0.03132	0.06194	-0.03686	-0.04914	-0.02406	0.04672	-0.00797	-0.0331
1362.6	0.01667	-0.06577	0.02955	0.06867	-0.05093	-0.02533	-0.03917	0.04008	-0.01634	-0.01267
1363.9	0.02217	-0.0704	0.02772	0.07717	-0.06573	-0.01309	-0.04414	0.02626	-0.01833	0.0119
1365.2	0.02225	-0.06199	0.02672	0.07847	-0.06814	-0.02237	-0.03578	0.04066	-0.0162	0.02548
1366.5	0.01458	-0.04312	0.0243	0.06451	-0.0547	-0.06322	-0.01773	0.05838	-0.00615	0.03207
1367.8	0.00723	-0.03096	0.02288	0.05084	-0.04419	-0.09428	-0.01259	0.08296	-0.00583	0.03254
1369.1	2.18366e-05	-0.02561	0.02385	0.0418	-0.03205	-0.10019	-0.017	0.09199	-0.01462	0.03915
1370.5	-0.00205	-0.0285	0.02805	0.04162	-0.02249	-0.08143	-0.0294	0.08592	-0.03436	0.03911
1371.8	0.00522	-0.04235	0.03116	0.05352	-0.01598	-0.05182	-0.03975	0.07194	-0.04057	0.02653
1373.1	0.02163	-0.06011	0.03297	0.0738	-0.01651	-0.01796	-0.04081	0.05921	-0.0232	0.00596
1374.4	0.03673	-0.0737	0.03019	0.08618	-0.0017	-0.00455	-0.02696	0.06143	0.00508	-0.01181
1375.7	0.04829	-0.0874	0.02652	0.09651	0.00379	0.00181	-0.01352	0.07176	0.03281	-0.03525
1377	0.05131	-0.09291	0.02396	0.09823	0.01297	0.00876	-0.01559	0.0749	0.02841	-0.04365
1378.3	0.04404	-0.08756	0.02264	0.08846	0.02582	0.00124	-0.02231	0.07731	0.00918	-0.04038
1379.6	0.0411	-0.08634	0.02128	0.08199	0.03074	-0.00557	-0.0297	0.07411	-0.00346	-0.03495
1380.9	0.04208	-0.08487	0.02307	0.08182	0.0256	-0.011	-0.02724	0.05828	0.000859146	-0.03379
1382.2	0.05017	-0.09297	0.02166	0.08443	0.01517	-0.01422	-0.02045	0.05311	0.025	-0.03253
1383.6	0.05827	-0.10462	0.02111	0.09217	-0.01946	9.00697e-06	-0.02361	0.04094	0.04587	-0.01658
1384.9	0.05258	-0.09809	0.02329	0.09397	-0.04838	0.01252	-0.0397	0.03016	0.03055	0.01321
1386.2	0.03023	-0.06673	0.03016	0.08187	-0.05898	0.01225	-0.05664	0.02011	-0.00674	0.04872
1387.5	0.0095	-0.02991	0.03352	0.06518	-0.04651	-0.00721	-0.06131	0.03252	-0.03835	0.06052
1388.8	-0.000661624	-0.00687	0.03284	0.05147	-0.02415	-0.03628	-0.05374	0.0674	-0.04557	0.037
1390.1	0.0022	-0.00928	0.02547	0.0443	0.000378361	-0.06362	-0.04003	0.08956	-0.03405	0.01495
1391.4	0.01102	-0.02643	0.01939	0.04444	0.01603	-0.07346	-0.02975	0.09192	-0.02215	0.00227
1392.7	0.02418	-0.0489	0.01665	0.05581	0.01691	-0.06333	-0.0262	0.06965	-0.01093	0.0036
1394	0.03351	-0.06449	0.01678	0.06469	0.01504	-0.05158	-0.01838	0.04515	-0.01285	0.01238
1395.3	0.03551	-0.06537	0.01953	0.06527	0.01334	-0.04759	-0.01436	0.036	-0.02513	0.01515
1396.6	0.03504	-0.06335	0.02158	0.06179	0.00857	-0.05059	-0.01353	0.03683	-0.03129	0.00897
1398	0.03274	-0.06002	0.02539	0.05557	-0.000261565	-0.05346	-0.01552	0.02985	-0.03063	0.00379
1399.3	0.02959	-0.05495	0.03139	0.05199	-0.01388	-0.05029	-0.01703	0.0204	-0.02408	0.00278
1400.6	0.02752	-0.05035	0.03438	0.04872	-0.02805	-0.0488	-0.01813	0.01885	-0.02263	0.0039
1401.9	0.02081	-0.04178	0.03405	0.04267	-0.02882	-0.05467	-0.01683	0.02746	-0.04496	0.01105
1403.2	0.01306	-0.03068	0.03279	0.03685	-0.0278	-0.06019	-0.01703	0.02524	-0.06441	0.02325
1404.5	0.00664	-0.02163	0.03084	0.03138	-0.0207	-0.07302	-0.01443	0.02887	-0.06297	0.01842
1405.8	0.00635	-0.02119	0.02737	0.02335	-0.01087	-0.09086	-0.00586	0.04148	-0.04967	0.01625
1407.1	0.01337	-0.03298	0.02325	0.01971	-0.00507	-0.0993	0.00723	0.03696	-0.02891	0.01463
1408.4	0.02639	-0.05071	0.01762	0.02589	-0.02264	-0.09123	0.01263	0.03531	-0.00861	0.02304
1409.7	0.02634	-0.05152	0.01571	0.02319	-0.02882	-0.09433	0.01519	0.03588	-0.02064	0.03268
1411	0.01733	-0.04046	0.01864	0.01329	-0.03254	-0.09687	0.01645	0.03807	-0.04209	0.0402
1412.3	6.65849e-05	-0.01709	0.02541	-0.00273	-0.0375	-0.11433	0.02017	0.04222	-0.05271	0.04472
1413.6	-0.01055	-0.00117	0.03179	-0.00855	-0.05699	-0.11847	0.01593	0.04515	-0.05783	0.04578
1414.9	-0.01576	0.00679	0.03669	-0.01115	-0.06794	-0.11435	0.01378	0.03098	-0.0571	0.04297
1416.2	-0.01559	0.0062	0.03817	-0.00864	-0.074	-0.10259	0.01343	0.00177	-0.05846	0.05167
1417.5	-0.01309	0.00212	0.03839	-0.00576	-0.06976	-0.09633	0.01948	-0.02994	-0.05634	0.06041
1418.8	-0.01009	-0.00247	0.03649	-0.00758	-0.05507	-0.10242	0.03464	-0.03602	-0.03935	0.058
1420.1	-0.00606	-0.00805	0.03258	-0.01077	-0.0459	-0.11918	0.04504	-0.02464	-0.01411	0.04347
1421.4	-0.00511	-0.01182	0.02687	-0.01441	-0.04521	-0.12107	0.03768	-0.000508834	-0.00411	0.03955
1422.7	-0.01248	-0.00451	0.02498	-0.02205	-0.04584	-0.11224	0.02018	0.00933	-0.02078	0.0452
1424	-0.01817	0.00144	0.02492	-0.0271	-0.04096	-0.09853	0.00489	0.01252	-0.03773	0.05293
1425.3	-0.02147	0.00769	0.02629	-0.02957	-0.02987	-0.09212	0.00453	0.00952	-0.0597	0.05833
1426.6	-0.01749	0.00646	0.02899	-0.03367	-0.00722	-0.09829	0.0215	0.01495	-0.06368	0.04263
1427.9	-0.00201	-0.00899	0.03218	-0.02921	0.01055	-0.10444	0.04587	0.00906	-0.04944	0.01927
1429.2	0.01415	-0.02921	0.03581	-0.01928	0.00661	-0.09541	0.05625	0.0022	-0.02318	0.00592
1430.5	0.02248	-0.04048	0.04233	-0.01038	-0.01418	-0.07345	0.04901	-0.00653	-0.00818	0.00471
1431.8	0.02425	-0.04046	0.04856	-0.01166	-0.03058	-0.05866	0.03434	0.000160411	-0.01166	0.0071
1433.1	0.02336	-0.03371	0.05243	-0.02304	-0.04476	-0.05028	0.02105	0.01183	-0.02556	0.01303
1434.4	0.02212	-0.02759	0.05435	-0.04378	-0.04666	-0.04853	0.00997	0.02758	-0.04455	0.01758
1435.7	0.01984	-0.02087	0.05863	-0.06716	-0.04034	-0.04343	0.000348314	0.03939	-0.06786	0.01615
1437	0.01835	-0.01479	0.06862	-0.08503	-0.03895	-0.02679	-0.01408	0.03853	-0.0886	0.00408
1438.3	0.01408	-0.00582	0.07925	-0.10344	-0.03561	-0.00512	-0.03044	0.03078	-0.11896	0.00129
1439.6	0.01452	-0.00405	0.08749	-0.11555	-0.03746	0.01192	-0.04329	0.0254	-0.13918	0.000616804
1440.9	0.01944	-0.00957	0.08897	-0.12229	-0.03508	0.02207	-0.0476	0.01742	-0.13309	0.00159
1442.2	0.0275	-0.02218	0.08307	-0.12221	-0.02917	0.01296	-0.04023	0.01175	-0.10736	-0.00888
1443.5	0.02902	-0.02711	0.07314	-0.12632	-0.01468	-0.01172	-0.03011	0.01907	-0.07968	-0.02476
1444.8	0.02981	-0.02962	0.06425	-0.1256	-0.00361	-0.03236	-0.02017	0.02505	-0.05899	-0.03914
1446.1	0.02619	-0.02701	0.05339	-0.12367	-0.00204	-0.04588	-0.01491	0.02174	-0.04807	-0.03317
1447.4	0.0218	-0.02676	0.04576	-0.11488	-0.01742	-0.04063	-0.01817	0.00791	-0.04201	-0.01269
1448.7	0.01784	-0.02824	0.03972	-0.10311	-0.03005	-0.02387	-0.02616	-0.02324	-0.03921	0.01326
1450	0.01134	-0.02776	0.03091	-0.09444	-0.03251	-0.01963	-0.03093	-0.04202	-0.04066	0.0379
1451.3	0.00259	-0.02438	0.0231	-0.09155	-0.02075	-0.02893	-0.03512	-0.04587	-0.03966	0.04479
1452.6	-0.002	-0.02181	0.01705	-0.08892	0.0031	-0.04061	-0.03364	-0.02575	-0.03851	0.03273
1453.9	-0.000738233	-0.02434	0.01098	-0.08437	0.02382	-0.05176	-0.03035	-0.00325	-0.02293	0.00774
1455.2	0.00842	-0.03707	0.00732	-0.07056	0.02589	-0.03889	-0.03835	-0.00747	-0.01294	-0.00606
1456.4	0.01759	-0.05007	0.00657	-0.05605	0.01616	-0.01424	-0.05261	-0.02961	-0.00623	-0.00736
1457.7	0.02091	-0.05611	0.00546	-0.04564	0.00459	0.0063	-0.06722	-0.05503	-0.01457	0.01854
1459	0.01969	-0.05603	0.00565	-0.04056	0.00196	0.01494	-0.08176	-0.06862	-0.02542	0.0402
1460.3	0.01693	-0.04957	0.00787	-0.04034	0.01767	0.01251	-0.08671	-0.0541	-0.03481	0.03047
1461.6	0.0185	-0.04553	0.00982	-0.03884	0.0339	0.00122	-0.08028	-0.02808	-0.03073	0.000736718
1462.9	0.02128	-0.04543	0.01066	-0.04118	0.04613	-0.00949	-0.06371	-0.01235	-0.02246	-0.02165
1464.2	0.02398	-0.04749	0.00801	-0.03623	0.04952	-0.01423	-0.05308	-0.00416	-0.01998	-0.03124
1465.5	0.02567	-0.05175	0.00262	-0.03086	0.04898	-0.01758	-0.04767	-0.0084	-0.02279	-0.01995
1466.8	0.02359	-0.05286	-0.00154	-0.02418	0.04359	-0.01898	-0.04785	-0.01922	-0.02032	-0.00714
1468	0.01303	-0.04395	-0.00127	-0.02406	0.04253	-0.03392	-0.04035	-0.03288	-0.01389	0.00706
1469.3	-0.00156	-0.02534	0.00246	-0.02858	0.04563	-0.04739	-0.03631	-0.0368	-0.01335	0.00126
1470.6	-0.0144	-0.00793	0.0066	-0.03638	0.04958	-0.0598	-0.03252	-0.02994	-0.02719	0.00264
1471.9	-0.01913	-0.00036461	0.00879	-0.03779	0.05209	-0.05503	-0.0375	-0.01928	-0.05144	0.00708
1473.2	-0.01255	-0.00782	0.00947	-0.02839	0.05167	-0.03589	-0.04742	-0.02593	-0.06795	0.01585
1474.5	0.000162263	-0.02336	0.00912	-0.01314	0.04569	-0.01141	-0.05307	-0.04341	-0.07768	0.02819
1475.7	0.00944	-0.03142	0.00976	0.00148	0.03625	0.000929002	-0.04783	-0.05783	-0.0691	0.03649
1477	0.01035	-0.02394	0.00972	0.00561	0.03191	-0.000213043	-0.04159	-0.0522	-0.06226	0.03446
1478.3	-7.05492e-05	-0.00643	0.00957	-0.00546	0.0373	-0.02743	-0.02253	-0.03128	-0.05698	0.02781
1479.6	-0.01398	0.01051	0.00928	-0.01726	0.03956	-0.04786	-0.00625	-0.01048	-0.05978	0.02682
1480.9	-0.02279	0.01719	0.0109	-0.0181	0.03028	-0.04866	0.00103	-0.00732	-0.05664	0.03363
1482.2	-0.02729	0.01654	0.01406	-0.01233	0.02	-0.03659	0.00167	-0.00947	-0.04694	0.04054
1483.4	-0.02645	0.01403	0.01876	-0.00481	0.02017	-0.02105	0.00439	-0.0177	-0.04264	0.02961
1484.7	-0.02091	0.01235	0.02	-0.000755789	0.03238	-0.01708	0.00976	-0.02124	-0.03409	0.01665
1486	-0.01201	0.00718	0.02002	0.000334001	0.04328	-0.02144	0.01897	-0.02318	-0.02399	-0.00352
1487.3	-0.00368	-0.0027	0.01949	0.0016	0.04288	-0.02232	0.03215	-0.03305	-0.01652	-0.00955
1488.6	-0.0015	-0.01039	0.0214	0.00632	0.02257	-0.00677	0.03057	-0.05409	-0.01224	-0.00169
1489.8	-0.00713	-0.00893	0.02466	0.01135	0.00432	0.0128	0.01747	-0.06507	-0.02059	0.00712
1491.1	-0.01195	-0.00191	0.02431	0.01304	-0.0082	0.0213	0.00615	-0.05618	-0.02616	0.01174
1492.4	-0.01319	0.00595	0.02035	0.01033	-0.00558	0.01543	0.00372	-0.02779	-0.01792	0.00797
1493.7	-0.01121	0.01112	0.01666	0.00487	0.00414	0.00252	0.01128	0.00817	-0.00973	-0.00829
1494.9	-0.00818	0.01101	0.0124	-0.00173	0.01443	-0.01182	0.02251	0.03267	-0.000377316	-0.01941
1496.2	-0.00606	0.00923	0.01053	-0.00354	0.01271	-0.01163	0.01898	0.0288	-0.00266	-0.01243
1497.5	-0.00564	0.00777	0.0116	-0.000444119	0.00278	-0.00388	0.00888	0.01065	-0.00864	-0.00731
1498.8	-0.0065	0.0103	0.01545	0.00557	-0.01032	0.01032	-0.00438	0.000530644	-0.01752	-0.00272
1500	-0.00789	0.01249	0.01986	0.00818	-0.01958	0.01997	-0.008	0.00807	-0.02455	-0.00176
1501.3	-0.00909	0.01266	0.02359	0.00961	-0.02913	0.02644	-0.01196	0.01724	-0.02326	-0.00333
1502.6	-0.01081	0.0119	0.02638	0.01196	-0.0368	0.03804	-0.02228	0.02556	-0.02077	-0.00419
1503.8	-0.01055	0.00959	0.0282	0.0155	-0.04148	0.04963	-0.03516	0.018	-0.0284	-0.00104
1505.1	-0.00887	0.00544	0.03012	0.01951	-0.03897	0.06127	-0.04087	0.000285791	-0.0345	0.00569
1506.4	-0.00641	0.0034	0.03325	0.02413	-0.02892	0.06796	-0.03539	-0.00476	-0.03928	-0.00552
1507.6	-0.00337	0.00284	0.03427	0.02338	-0.01722	0.05361	-0.01021	-0.00347	-0.03788	-0.01069
1508.9	-0.00117	0.00274	0.03207	0.01794	-0.00577	0.0291	0.01165	-0.0023	-0.02481	-0.0179
1510.2	-0.00177	0.00328	0.02722	0.01218	-0.006	0.01526	0.02053	0.00157	-0.00728	-0.01668
1511.4	-0.00274	0.00345	0.02183	0.01014	-0.01774	0.01656	0.01683	0.00774	0.00717	-0.00937
1512.7	-0.00514	0.00279	0.01813	0.01005	-0.02913	0.02268	0.00474	0.00184	0.01293	0.0017
1514	-0.00934	0.00394	0.0193	0.01204	-0.03461	0.03342	-0.00761	-0.00467	0.00632	-0.00326
1515.2	-0.01351	0.00743	0.02299	0.01376	-0.03573	0.04514	-0.02082	-0.000486431	-0.00408	-0.01556
1516.5	-0.01418	0.01059	0.02762	0.01592	-0.0276	0.05017	-0.02961	0.00458	-0.02052	-0.03883
1517.8	-0.01356	0.01295	0.02915	0.01441	-0.01629	0.04907	-0.026	0.01214	-0.0283	-0.05915
1519	-0.00928	0.0117	0.02766	0.01118	-0.00931	0.04097	-0.01525	0.02026	-0.02522	-0.06692
1520.3	-0.00528	0.00761	0.02404	0.01037	-0.0039	0.03697	-0.00807	0.01454	-0.01943	-0.05484
1521.6	-0.00371	0.00398	0.02026	0.0092	-0.00833	0.03714	-0.00676	0.00309	-0.0209	-0.02845
1522.8	-0.00356	0.00239	0.01738	0.01036	-0.02209	0.04467	-0.01859	-0.00642	-0.02244	-0.00409
1524.1	-0.00456	0.00321	0.01653	0.00937	-0.03488	0.04968	-0.02732	0.00591	-0.01607	0.000520205
1525.3	-0.00536	0.00407	0.0165	0.00793	-0.04146	0.05428	-0.02965	0.01663	-0.0185	-0.00644
1526.6	-0.00631	0.00527	0.01668	0.00583	-0.04072	0.05207	-0.02551	0.03077	-0.01974	-0.01248
1527.8	-0.00716	0.00656	0.01734	0.00693	-0.03247	0.05205	-0.02214	0.03448	-0.0275	-0.01152
1529.1	-0.00687	0.00913	0.01946	0.00942	-0.02061	0.056	-0.01666	0.02973	-0.03786	-0.01363
1530.4	-0.00507	0.01085	0.01966	0.00839	-0.01096	0.0526	-0.00976	0.01377	-0.03949	-0.01381
1531.6	-0.00355	0.00882	0.01847	0.00559	-0.00848	0.04654	-0.00675	0.00353	-0.03656	-0.0167
1532.9	-0.00355	0.00545	0.01689	0.00502	-0.01428	0.04364	-0.0107	-0.01041	-0.03762	-0.01347
1534.1	-0.0068	0.00349	0.01535	0.00605	-0.0245	0.0441	-0.01987	-0.00878	-0.03414	-0.01102
1535.4	-0.01115	0.00599	0.01559	0.01041	-0.03266	0.05132	-0.02822	0.00125	-0.03234	-0.00513
1536.6	-0.01571	0.01226	0.01712	0.01416	-0.03629	0.05963	-0.03067	0.0125	-0.02801	-0.00798
1537.9	-0.01671	0.01515	0.01658	0.01347	-0.03185	0.05684	-0.02448	0.02863	-0.01722	-0.01865
1539.1	-0.01493	0.01137	0.01448	0.01138	-0.02685	0.05284	-0.01844	0.03088	-0.00696	-0.02054
1540.4	-0.0128	0.00568	0.01342	0.01094	-0.02195	0.05129	-0.0135	0.0198	-0.00882	-0.0212
1541.6	-0.0123	0.00345	0.01509	0.01435	-0.02186	0.05489	-0.00942	0.01432	-0.01173	-0.02865
1542.9	-0.01292	0.00608	0.01691	0.01486	-0.02151	0.05403	-0.00321	0.01348	-0.0138	-0.02969
1544.1	-0.0143	0.01094	0.01582	0.01288	-0.02713	0.05152	-0.00724	0.02404	-0.01985	-0.02218
1545.4	-0.01605	0.0129	0.01216	0.01	-0.03166	0.04566	-0.01426	0.03701	-0.027	-0.00969
1546.6	-0.01857	0.01371	0.00981	0.0087	-0.03971	0.04623	-0.02483	0.03825	-0.03428	0.00846
1547.9	-0.01954	0.01438	0.00779	0.01078	-0.04071	0.04283	-0.02916	0.02302	-0.0305	0.01203
1549.1	-0.02152	0.01781	0.00677	0.01322	-0.03447	0.03806	-0.02982	0.01233	-0.02183	0.000144528
1550.3	-0.02204	0.01762	0.00476	0.01384	-0.0244	0.03383	-0.02532	0.00596	-0.01366	-0.01163
1551.6	-0.02097	0.01386	0.00177	0.01519	-0.01487	0.03768	-0.02187	0.00319	-0.01843	-0.01402
1552.8	-0.0176	0.00705	-0.00375	0.01663	-0.00304	0.04696	-0.02308	0.00403	-0.0402	-0.01014
1554.1	-0.01215	-5.04753e-05	-0.0083	0.01717	0.00397	0.05147	-0.02308	0.00501	-0.05405	-0.01154
1555.3	-0.00647	-0.0056	-0.01404	0.01438	0.01164	0.04268	-0.00967	0.01523	-0.05272	-0.0253
1556.6	-0.00609	-0.00583	-0.02296	0.00508	0.02429	0.01506	0.01244	0.03575	-0.04408	-0.0406
1557.8	-0.00523	-0.00808	-0.03166	-0.00108	0.0288	-0.0121	0.03256	0.04714	-0.03401	-0.05095
1559	-0.00521	-0.01049	-0.0353	-0.00239	0.02468	-0.03158	0.0458	0.04536	-0.02428	-0.04341
1560.3	-0.00313	-0.01566	-0.03343	0.00744	0.00379	-0.02183	0.03651	0.03184	-0.02423	-0.01993
1561.5	-0.00544	-0.01416	-0.0259	0.01549	-0.01451	-0.00579	0.01611	0.01299	-0.0306	0.0079
1562.7	-0.0099	-0.00817	-0.0156	0.01912	-0.02443	0.00833	-0.000883078	0.00563	-0.03317	0.0199
1564	-0.01321	-0.00276	-0.0087	0.01812	-0.01968	0.02066	-0.00609	0.01154	-0.0299	0.01656
1565.2	-0.01334	0.00142	-0.00541	0.01493	-0.00546	0.02154	-0.00298	0.01703	-0.02641	-0.00673
1566.4	-0.0101	-0.000125875	-0.00815	0.00985	0.01765	0.00804	0.00812	0.01684	-0.02317	-0.02329
1567.7	-0.00643	-0.00605	-0.01296	0.00754	0.03284	0.000914209	0.01938	0.00504	-0.01929	-0.02211
1568.9	-0.00382	-0.01364	-0.01583	0.012	0.0323	0.0039	0.02327	-0.01048	-0.00694	-0.02049
1570.1	-0.002	-0.02057	-0.01732	0.0169	0.02105	0.01127	0.02692	-0.00996	0.00863	-0.01791
1571.4	-0.00684	-0.01788	-0.01824	0.01599	0.01556	0.01215	0.02994	0.00252	0.0056	-0.02321
1572.6	-0.01621	-0.00615	-0.01693	0.01272	0.00939	0.0113	0.02885	0.01598	0.00902	-0.03704
1573.8	-0.02386	0.00564	-0.01599	0.00843	0.00685	0.0065	0.03052	0.02657	0.01358	-0.04858
1575	-0.02837	0.01199	-0.01569	0.00531	0.00933	0.00196	0.03526	0.038	0.01986	-0.06095
1576.3	-0.02802	0.00845	-0.01795	0.00265	0.02159	-0.00246	0.04115	0.03128	0.0195	-0.06106
1577.5	-0.02627	-3.42299e-05	-0.01991	0.00398	0.02795	0.00358	0.03995	0.00418	0.00785	-0.03926
1578.7	-0.02358	-0.00761	-0.0218	0.00781	0.02232	0.01143	0.03183	-0.03718	-0.00622	-0.00863
1579.9	-0.02192	-0.01113	-0.02271	0.01444	0.00941	0.02286	0.01849	-0.06669	-0.01643	0.01012
1581.2	-0.0219	-0.0118	-0.0244	0.01914	-0.00768	0.028	0.01023	-0.07114	-0.017	0.01957
1582.4	-0.02368	-0.00944	-0.02654	0.02092	-0.02683	0.02502	0.00714	-0.0647	-0.00733	0.01395
1583.6	-0.02571	-0.00672	-0.0275	0.0192	-0.03469	0.02224	0.0087	-0.05343	0.000164685	0.00425
1584.8	-0.03184	-0.00056918	-0.02682	0.01934	-0.0417	0.02095	0.0089	-0.04718	0.00647	0.00294
1586	-0.03715	0.00795	-0.02638	0.01714	-0.04592	0.01994	0.00858	-0.03713	0.00555	0.01209
1587.2	-0.04145	0.01542	-0.0273	0.01408	-0.03937	0.01442	0.0083	-0.01336	0.00412	0.01303
1588.5	-0.0418	0.01639	-0.03096	0.00966	-0.0273	0.00464	0.01573	0.01811	0.00115	0.01191
1589.7	-0.03934	0.0143	-0.03465	0.00418	-0.01526	-0.00868	0.02487	0.04753	0.00675	-0.00177
1590.9	-0.03506	0.00971	-0.03497	-0.0012	-0.000471752	-0.02169	0.03919	0.06935	0.01667	-0.01697
1592.1	-0.03287	0.00463	-0.03062	0.00219	0.00428	-0.01761	0.04095	0.06834	0.01984	-0.028
1593.3	-0.03158	-2.75809e-05	-0.02773	0.00633	-0.00101	-0.00584	0.03356	0.04729	0.01646	-0.02027
1594.5	-0.0328	-0.00215	-0.02489	0.01269	-0.00912	0.00855	0.02439	0.02453	0.00663	-0.01192
1595.8	-0.02995	-0.00531	-0.02791	0.0156	-0.01435	0.01629	0.01844	0.00532	-0.00484	0.00373
1597	-0.02785	-0.00544	-0.03428	0.01652	-0.02321	0.01607	0.00819	0.00512	-0.00854	0.00958
1598.2	-0.02489	-0.00746	-0.04023	0.01778	-0.03661	0.01531	-0.00316	0.00975	0.000987141	0.00947
1599.4	-0.02657	-0.00656	-0.04486	0.0184	-0.04729	0.01028	-0.0112	0.01206	-0.000912633	0.01678
1600.6	-0.03231	0.00074798	-0.04867	0.01392	-0.05172	0.0021	-0.01631	0.02415	-0.00441	0.02122
1601.8	-0.04118	0.01019	-0.04825	0.00859	-0.04907	-0.00455	-0.00925	0.03257	-0.00769	0.02419
1603	-0.04697	0.0152	-0.04588	0.006	-0.05076	-0.00365	0.00158	0.03729	-0.0022	0.01623
1604.2	-0.05352	0.02016	-0.04219	0.00546	-0.04731	0.00133	-0.000721568	0.03329	-0.00695	-0.0047
1605.4	-0.05523	0.01678	-0.04073	0.00521	-0.04258	0.00779	-0.00685	0.0156	-0.01404	-0.01194
1606.6	-0.05313	0.00925	-0.04259	0.00758	-0.04179	0.01563	-0.01229	-0.00206	-0.02044	-0.0043
1607.8	-0.04745	0.000439984	-0.04644	0.01301	-0.03424	0.01867	-0.01059	-0.01278	-0.01535	0.00364
1609	-0.03999	-0.01027	-0.05124	0.02093	-0.03704	0.01974	-0.00326	-0.01855	0.00484	0.01669
1610.2	-0.03747	-0.01426	-0.05313	0.02428	-0.04401	0.01685	0.00931	-0.0137	0.02134	0.02355
1611.4	-0.03728	-0.01404	-0.05575	0.02629	-0.05267	0.01514	0.00644	-0.01223	0.02672	0.03165
1612.6	-0.04165	-0.00933	-0.05782	0.02208	-0.05252	0.00693	0.00407	-0.00807	0.01932	0.03769
1613.8	-0.0483	-0.00154	-0.05718	0.01825	-0.05065	0.00759	-0.00875	0.00184	0.00198	0.03355
1615	-0.05375	0.00392	-0.05694	0.01246	-0.03677	0.00288	-0.00991	0.00358	-0.0102	0.02793
1616.2	-0.05475	0.00217	-0.0571	0.01129	-0.02915	0.00162	-0.00182	0.00578	-0.00264	0.02048
1617.4	-0.05291	-0.00208	-0.05572	0.01252	-0.0207	-0.000270758	0.01218	0.00704	0.01166	0.01123
1618.6	-0.04798	-0.01009	-0.05755	0.01601	-0.01784	-0.000811559	0.02282	0.00462	0.0248	0.00939
1619.8	-0.04734	-0.01315	-0.05765	0.01685	-0.02345	-0.00488	0.02551	-0.0053	0.02421	0.01677
1621	-0.05002	-0.01114	-0.0557	0.01911	-0.04091	0.0023	0.01239	-0.01112	0.01554	0.02777
1622.2	-0.05802	0.0018	-0.0549	0.01605	-0.05358	0.00439	-0.00254	-0.00967	-0.00592	0.04322
1623.4	-0.06528	0.01635	-0.05512	0.01149	-0.05601	0.00241	-0.01553	0.00473	-0.01737	0.04188
1624.6	-0.07067	0.02618	-0.05668	0.000976909	-0.04537	-0.01142	-0.00601	0.02977	-0.01472	0.03694
1625.8	-0.07216	0.02713	-0.05951	-0.00619	-0.03357	-0.02108	0.00701	0.04892	-0.00739	0.02994
1627	-0.07296	0.02367	-0.06147	-0.00783	-0.02988	-0.0266	0.01394	0.05024	-0.00457	0.02025
1628.2	-0.07311	0.01996	-0.06173	-0.00307	-0.02995	-0.01717	0.00818	0.04646	-0.00186	0.01644
1629.4	-0.07264	0.01996	-0.06429	0.00349	-0.03927	-0.00779	-0.00159	0.04737	-0.00162	0.01331
1630.6	-0.07088	0.0221	-0.06648	0.0084	-0.04607	-0.00247	-0.01155	0.04864	-0.0031	0.00815
1631.8	-0.06568	0.01837	-0.06811	0.00781	-0.04499	-0.00663	-0.00399	0.05533	0.00284	0.00525
1633	-0.05932	0.01103	-0.06783	0.00883	-0.04537	-0.00819	0.00908	0.05628	0.0135	0.00064054
1634.2	-0.05347	0.00144	-0.0668	0.01275	-0.04697	-0.0099	0.02047	0.03984	0.02725	-0.00361
1635.4	-0.05363	-0.00238	-0.06511	0.01366	-0.04099	-0.00981	0.02252	0.0273	0.03171	-0.00464
1636.5	-0.05627	-0.00248	-0.06529	0.01468	-0.03704	-0.00946	0.01885	0.02655	0.03683	-0.00753
1637.7	-0.06004	-0.00177	-0.06574	0.01507	-0.03007	-0.00116	0.00885	0.02278	0.02764	0.00419
1638.9	-0.05954	-0.00516	-0.06411	0.01562	-0.02827	0.00625	0.00645	0.01255	0.02841	0.00728
1640.1	-0.05729	-0.01056	-0.06345	0.01652	-0.02625	0.01235	0.00835	0.00807	0.02735	-0.000608521
1641.3	-0.05416	-0.01663	-0.06183	0.02143	-0.03018	0.02028	0.00839	-0.00613	0.02896	-0.00641
1642.5	-0.05508	-0.01569	-0.06082	0.02411	-0.03252	0.02298	0.00534	-0.01928	0.02698	-0.00263
1643.7	-0.06179	-0.00424	-0.05942	0.0214	-0.02886	0.0182	0.0035	-0.02349	0.01969	-0.00279
1644.8	-0.06665	0.00672	-0.06288	0.01249	-0.02068	0.00721	0.00192	-0.01215	0.01719	0.00844
1646	-0.06771	0.01142	-0.06723	0.00371	-0.0227	0.00209	0.00117	-0.00242	0.02643	0.01302
1647.2	-0.06815	0.01193	-0.07376	-0.00716	-0.02346	-0.0069	0.00716	0.00699	0.03462	0.01801
1648.4	-0.06563	0.0075	-0.07527	-0.01044	-0.02908	-0.0139	0.01535	0.00343	0.04694	0.0222
1649.6	-0.06532	0.00722	-0.07115	-0.01206	-0.02623	-0.02562	0.03026	0.00453	0.05229	0.01621
1650.8	-0.06973	0.0143	-0.0641	-0.01901	-0.01611	-0.03995	0.0418	0.0034	0.05653	-0.00327
1651.9	-0.07318	0.01935	-0.0587	-0.02789	-0.00685	-0.04735	0.04363	0.00804	0.05777	-0.0219
1653.1	-0.07575	0.01828	-0.05537	-0.03469	-0.01165	-0.03072	0.02828	-0.00306	0.05841	-0.01732
1654.3	-0.07471	0.01239	-0.05258	-0.0386	-0.02682	0.00109	0.00443	-0.01645	0.04667	0.000466878
1655.5	-0.07003	0.00642	-0.04849	-0.03816	-0.03584	0.03251	-0.01262	-0.04162	0.02552	0.01796
1656.7	-0.06462	0.00593	-0.04304	-0.03851	-0.02976	0.04192	-0.00862	-0.05656	0.00585	0.01627
1657.9	-0.06072	0.01039	-0.0384	-0.04052	-0.01604	0.03518	0.00976	-0.05687	0.00921	-0.00115
1659	-0.05737	0.01734	-0.0363	-0.04525	0.00202	0.01248	0.03783	-0.03327	0.01762	-0.01778
1660.2	-0.05215	0.01499	-0.03735	-0.04214	0.00545	0.00165	0.05368	-0.00177	0.03339	-0.03124
1661.4	-0.04843	0.00764	-0.04068	-0.03715	0.00074621	-0.00194	0.05917	0.02835	0.03668	-0.03535
1662.6	-0.04785	-0.00117	-0.04226	-0.03028	-0.00946	-0.00409	0.06429	0.03688	0.03188	-0.03678
1663.7	-0.04755	-0.00804	-0.04078	-0.01999	-0.0236	-0.000648209	0.06369	0.03082	0.02319	-0.04069
1664.9	-0.05045	-0.00805	-0.03971	-0.01308	-0.02838	0.00387	0.06044	0.02371	0.01044	-0.04124
1666.1	-0.05349	-0.00413	-0.04112	-0.0124	-0.01752	-0.00248	0.05626	0.02536	-0.00995	-0.03493
1667.3	-0.05496	-0.00423	-0.0469	-0.00895	-0.00312	-0.00364	0.04167	0.02581	-0.02478	-0.01943
1668.4	-0.05334	-0.00904	-0.05448	-0.00149	0.00802	0.01013	0.019	0.02185	-0.03499	0.00434
1669.6	-0.05178	-0.01322	-0.05944	0.0081	0.00761	0.02185	0.000588758	0.01558	-0.04038	0.02654
1670.8	-0.05113	-0.01255	-0.06402	0.01158	0.01021	0.01662	-0.00434	0.01172	-0.04466	0.03157
1672	-0.05217	-0.00721	-0.06844	0.00727	0.01674	-0.00144	0.00247	0.01524	-0.04726	0.02394
1673.1	-0.05897	0.00424	-0.0725	-0.00672	0.02998	-0.03032	0.01683	0.02799	-0.05295	0.01776
1674.3	-0.06421	0.01164	-0.07691	-0.01551	0.03942	-0.0458	0.01709	0.03138	-0.05427	0.0222
1675.5	-0.06849	0.01667	-0.07815	-0.02009	0.04632	-0.0436	0.01012	0.02294	-0.06507	0.03502
1676.7	-0.06897	0.01648	-0.07635	-0.01644	0.03593	-0.02807	-0.00871	0.02022	-0.07455	0.04466
1677.8	-0.06816	0.0152	-0.07434	-0.0136	0.0295	-0.01557	-0.02301	0.01035	-0.0793	0.04886
1679	-0.06593	0.01362	-0.07098	-0.01046	0.02669	-0.01202	-0.02455	0.000233707	-0.07491	0.0561
1680.2	-0.06279	0.0108	-0.06739	-0.00956	0.03164	-0.01624	-0.01516	-0.0083	-0.06147	0.05169
1681.4	-0.05604	0.00397	-0.06453	-0.0058	0.039	-0.0188	-0.00264	-0.01731	-0.04228	0.03918
1682.5	-0.04736	-0.00456	-0.06391	-0.00229	0.04823	-0.02089	0.01269	-0.02648	-0.03255	0.03177
1683.7	-0.03485	-0.01775	-0.06372	0.00648	0.0442	-0.00864	0.01293	-0.03199	-0.02091	0.01632
1684.9	-0.02644	-0.02559	-0.06334	0.01304	0.03457	0.00433	0.00639	-0.04422	-0.01636	0.01974
1686	-0.02649	-0.02275	-0.06197	0.0141	0.02644	0.00657	0.00265	-0.0483	-0.02216	0.03324
1687.2	-0.03202	-0.01389	-0.05925	0.01062	0.02002	0.00361	0.000734162	-0.04455	-0.02444	0.04284
1688.4	-0.03982	-0.0031	-0.05654	0.00246	0.01557	-0.00623	0.00185	-0.03473	-0.02609	0.04922
1689.5	-0.04434	0.0032	-0.05721	-0.00445	0.0151	-0.0159	0.00445	-0.02344	-0.03046	0.0598
1690.7	-0.04632	0.00608	-0.05599	-0.00691	0.01088	-0.0115	-0.00229	-0.01824	-0.02795	0.05357
1691.9	-0.04484	0.00592	-0.05378	-0.00548	0.00844	-0.00546	-0.00695	-0.01705	-0.03099	0.04568
1693	-0.04424	0.00866	-0.04981	-0.00503	0.01155	-0.00286	-0.00469	-0.01215	-0.03432	0.03405
1694.2	-0.04189	0.0105	-0.04521	-0.00426	0.01601	-0.000497254	0.0027	5.55832e-05	-0.03082	0.01871
1695.4	-0.0397	0.01159	-0.04148	-0.00632	0.01994	-0.00254	0.01225	0.01153	-0.01824	0.00691
1696.5	-0.03669	0.01074	-0.03925	-0.00596	0.0202	-0.00261	0.01473	0.01557	-0.01369	0.00286
1697.7	-0.03438	0.00887	-0.03555	-0.00557	0.01168	0.00337	0.00911	0.0112	-0.0136	-0.00314
1698.9	-0.03167	0.00677	-0.0334	-0.00285	0.00504	0.01083	0.000111284	-0.00299	-0.02735	0.00547
1700	-0.03024	0.00441	-0.03367	0.00154	-0.00109	0.02125	-0.01213	-0.01118	-0.04356	0.0249
1701.2	-0.02979	0.00455	-0.03368	0.000929045	-0.00655	0.02535	-0.01651	-0.00766	-0.04831	0.03666
1702.4	-0.02836	0.00572	-0.03345	-0.00119	-0.00653	0.02029	-0.0128	0.000703622	-0.04121	0.03854
1703.5	-0.02599	0.00512	-0.03145	-0.00334	-0.00331	0.01658	-0.00479	0.00726	-0.0328	0.02863
1704.7	-0.02343	0.0024	-0.02829	-0.00466	0.00134	0.01352	0.00373	0.00614	-0.02732	0.01007
1705.9	-0.02054	-0.00141	-0.02521	-0.00355	0.00153	0.0144	0.00721	0.00239	-0.01742	-0.00361
1707	-0.01894	-0.00626	-0.02262	-0.000880424	-0.00462	0.01895	0.00404	-0.00542	-0.00884	-0.00384
1708.2	-0.0192	-0.00514	-0.0209	0.00141	-0.00813	0.02329	0.000977917	-0.00358	-0.00436	0.00188
1709.4	-0.01875	-0.00131	-0.01866	0.00333	-0.01205	0.02374	0.00259	9.35568e-06	-0.000693412	0.01178
1710.5	-0.01716	0.00182	-0.01815	0.000448048	-0.01163	0.01238	0.01421	0.00806	0.00338	0.01712
1711.7	-0.01587	0.00266	-0.01913	-0.00463	-0.0113	0.00106	0.02787	0.02298	0.00607	0.01685
1712.9	-0.01287	0.000277998	-0.02043	-0.00895	-0.00261	-0.00504	0.03571	0.03018	-0.00176	0.01551
1714	-0.00932	-0.00425	-0.01978	-0.00944	0.0063	-0.00305	0.03696	0.0296	-0.00689	0.0036
1715.2	-0.00572	-0.00776	-0.01726	-0.00478	0.01069	0.01048	0.03026	0.02082	-0.01069	-0.00339
1716.3	-0.00205	-0.01095	-0.01527	6.49685e-05	0.00429	0.02083	0.01637	0.00289	-0.009	0.000957739
1717.5	0.000386892	-0.01281	-0.01658	0.00473	-0.00267	0.02734	0.00414	-0.00748	-0.00702	0.00481
1718.7	-0.00118	-0.01062	-0.01758	0.00379	-0.00853	0.02742	-0.00507	-0.0048	-0.0073	0.00902
1719.8	-0.00295	-0.00907	-0.01773	0.00277	-0.00486	0.02717	-0.01058	0.00237	-0.01668	0.01379
1721	-0.00329	-0.0085	-0.01551	0.00309	-0.00195	0.02636	-0.00851	-0.00113	-0.01651	0.00769
1722.2	-0.00162	-0.0076	-0.01175	0.000938265	0.00421	0.02321	-0.000471286	-0.00232	-0.01468	-0.0079
1723.3	0.00173	-0.00775	-0.00944	-0.00298	0.01157	0.01574	0.0135	-0.00628	-0.00671	-0.02107
1724.5	0.00586	-0.01085	-0.01121	-0.00751	0.0177	0.00729	0.0282	-0.00244	0.000407201	-0.02861
1725.6	0.00511	-0.01255	-0.0125	-0.01094	0.01601	0.00435	0.03441	0.00412	0.00321	-0.02253
1726.8	0.00418	-0.01711	-0.01133	-0.00684	0.00923	0.017	0.03006	0.00284	-0.00284	-0.00994
1728	0.00162	-0.01913	-0.00912	-0.00125	-0.00422	0.03328	0.01744	-0.01378	-0.01115	0.00683
1729.1	0.000954611	-0.01865	-0.00672	0.00603	-0.02209	0.04884	0.00183	-0.02653	-0.01809	0.02067
1730.3	0.00109	-0.01301	-0.00567	0.00651	-0.03049	0.05151	-0.00668	-0.02796	-0.02076	0.02846
1731.4	0.00154	-0.00595	-0.0083	0.00217	-0.02434	0.03752	-0.00302	-0.01949	-0.022	0.0234
1732.6	0.000879591	0.00121	-0.01103	-0.00367	-0.01532	0.01962	0.00497	-0.00309	-0.0177	0.01422
1733.8	0.00113	0.00549	-0.01199	-0.00975	-0.00573	0.00427	0.01641	0.01385	-0.00405	-9.33654e-05
1734.9	0.0027	0.00681	-0.01152	-0.01453	0.00373	-0.00497	0.02173	0.02806	0.00521	-0.02023
1736.1	0.00331	0.00656	-0.00861	-0.01863	0.00701	-0.00582	0.02141	0.04203	0.00415	-0.04001
1737.2	0.00311	0.00455	-0.00475	-0.02081	0.00606	-0.00144	0.02072	0.0428	0.00714	-0.03788
1738.4	0.00354	-0.000519725	-0.00198	-0.02044	0.00301	0.00573	0.01749	0.03392	0.00381	-0.02265
1739.6	0.00368	-0.00647	0.000571733	-0.0173	-0.00158	0.01928	0.01119	0.01487	-0.00671	0.00175
1740.7	0.0054	-0.01274	0.00192	-0.01386	-0.00308	0.02986	0.00454	-0.01101	-0.01672	0.01636
1741.9	0.00748	-0.0141	0.00307	-0.01348	0.00465	0.03148	0.00647	-0.02594	-0.0287	0.01182
1743	0.00722	-0.00983	0.00549	-0.01644	0.00949	0.02617	0.01496	-0.02748	-0.02934	-0.01051
1744.2	0.00739	-0.00368	0.0051	-0.02011	0.01249	0.02074	0.02026	-0.01821	-0.02774	-0.02004
1745.4	0.00879	-0.000939445	0.00326	-0.02277	0.00976	0.01825	0.02119	-0.00984	-0.01974	-0.02557
1746.5	0.01018	-0.000308613	0.00213	-0.02434	0.00969	0.01923	0.01527	-0.00786	-0.02436	-0.01642
1747.7	0.01308	-0.00469	-0.00121	-0.02409	0.0127	0.0227	0.00942	-0.01905	-0.02486	0.000163723
1748.8	0.01642	-0.01085	-0.00296	-0.02297	0.01393	0.02514	0.01121	-0.02781	-0.01966	0.01212
1750	0.01634	-0.012	-0.00433	-0.02612	0.01761	0.02218	0.01742	-0.02649	-0.01469	0.0153
1751.1	0.01516	-0.00999	-0.00539	-0.03172	0.01668	0.01258	0.02894	-0.00917	0.00108	0.01103
1752.3	0.01405	-0.00812	-0.00515	-0.03587	0.0143	0.00691	0.0358	0.01137	0.01392	0.00267
1753.5	0.01205	-0.00459	-0.00261	-0.03769	0.00996	0.00444	0.03438	0.02397	0.01504	-0.00163
1754.6	0.01195	-0.00358	-6.59734e-05	-0.03368	0.0043	0.00971	0.02418	0.02766	0.00563	-0.01132
1755.8	0.01151	-0.00168	0.00152	-0.02967	-0.000167733	0.0154	0.01357	0.0198	-0.00189	-0.01311
1756.9	0.01009	0.00245	0.00199	-0.02637	-0.00248	0.01855	0.00522	0.01847	-0.0085	-0.00893
1758.1	0.00812	0.00851	0.00157	-0.02548	-0.00323	0.01488	0.00242	0.02305	-0.00154	-0.01595
1759.3	0.00712	0.01145	0.000704684	-0.02493	0.00167	0.01411	0.000894062	0.03384	0.000402646	-0.02181
1760.4	0.00739	0.00923	-0.00094171	-0.02364	0.00982	0.01251	0.00254	0.02983	-0.00441	-0.01998
1761.6	0.01006	-0.000274187	-0.00378	-0.02232	0.0179	0.01413	0.00523	0.01089	-0.01532	-0.00532
1762.7	0.01346	-0.01239	-0.00445	-0.01724	0.01917	0.02491	0.00675	-0.01998	-0.0232	0.01431
1763.9	0.01623	-0.02117	-0.00252	-0.01095	0.0134	0.03481	0.00572	-0.05315	-0.02543	0.03183
1765.1	0.01742	-0.02362	-0.000898597	-0.00675	0.00438	0.03905	0.00483	-0.05991	-0.02077	0.03072
1766.2	0.01591	-0.01839	-0.000814528	-0.01024	0.00788	0.03161	0.01141	-0.04043	-0.02202	0.01962
1767.4	0.01647	-0.01464	-0.00411	-0.01418	0.01081	0.01781	0.02102	-0.01167	-0.01157	0.00123
1768.5	0.01688	-0.01294	-0.00873	-0.01859	0.01839	0.0052	0.02719	0.00947	-0.00171	-0.01733
1769.7	0.017	-0.01395	-0.01167	-0.01856	0.02156	0.00352	0.02981	0.01622	0.00241	-0.02716
1770.8	0.01474	-0.01188	-0.01145	-0.0159	0.02049	0.00603	0.02445	0.01264	-0.00193	-0.02271
1772	0.01215	-0.01048	-0.01026	-0.01209	0.01879	0.01126	0.01839	0.01117	-0.01152	-0.01432
1773.2	0.00929	-0.00719	-0.0094	-0.01257	0.02287	0.0093	0.01855	0.01782	-0.01735	-0.01494
1774.3	0.00881	-0.00685	-0.01118	-0.01739	0.02682	-0.00115	0.02668	0.03046	-0.00494	-0.02206
1775.5	0.00947	-0.00955	-0.01343	-0.02285	0.02728	-0.01082	0.04014	0.03302	0.016	-0.02505
1776.6	0.01177	-0.01492	-0.01495	-0.0247	0.02614	-0.00938	0.04575	0.02388	0.0246	-0.02088
1777.8	0.01432	-0.01897	-0.01457	-0.02159	0.0202	0.000853707	0.03602	0.0087	0.01505	-0.00894
1779	0.01666	-0.02133	-0.01439	-0.01495	0.014	0.01504	0.02742	-0.0154	0.00565	0.01088
1780.1	0.01608	-0.01921	-0.01523	-0.01256	0.01166	0.02184	0.02324	-0.0324	-0.00789	0.03259
1781.3	0.01422	-0.01536	-0.01654	-0.01408	0.01017	0.02335	0.01854	-0.02994	-0.0169	0.0445
1782.4	0.01313	-0.01252	-0.01722	-0.01598	0.00695	0.01922	0.02091	-0.0177	-0.01863	0.04582
1783.6	0.01343	-0.01179	-0.01692	-0.01736	0.01188	0.01308	0.02407	-0.01187	-0.01593	0.03353
1784.8	0.01563	-0.01388	-0.01654	-0.01784	0.01831	0.00579	0.02607	-0.00498	-0.01096	0.01282
1785.9	0.01782	-0.01649	-0.01619	-0.01935	0.02633	-0.00267	0.03137	0.00104	-0.00167	-0.00939
1787.1	0.01845	-0.01721	-0.01497	-0.02222	0.03215	-0.01215	0.03736	0.00719	0.00596	-0.023
1788.2	0.01696	-0.01557	-0.01475	-0.02655	0.02775	-0.01718	0.04219	0.01299	0.0122	-0.01754
1789.4	0.01552	-0.01243	-0.01496	-0.02787	0.02391	-0.01412	0.04232	0.01537	0.00313	-0.00404
1790.6	0.01599	-0.01089	-0.01576	-0.02589	0.0216	-0.00881	0.03945	0.01182	-0.00637	0.00883
1791.7	0.01552	-0.0093	-0.0168	-0.02696	0.02243	-0.00862	0.03744	0.000838984	-0.0081	0.01495
1792.9	0.01514	-0.00911	-0.01789	-0.02544	0.02212	-0.00758	0.03437	-0.00153	-0.00961	0.01358
1794	0.01426	-0.00966	-0.01659	-0.0241	0.02125	-0.00932	0.03628	0.00105	0.00142	0.00418
1795.2	0.01396	-0.01027	-0.01649	-0.02336	0.02059	-0.00979	0.03969	0.00983	0.00988	-0.00381
1796.4	0.01356	-0.01144	-0.01722	-0.02442	0.01874	-0.00569	0.04066	0.01603	0.009	-0.0037
1797.5	0.01456	-0.01571	-0.01829	-0.02578	0.01701	0.000382698	0.0386	0.01823	0.00407	8.85994e-05
1798.7	0.0166	-0.01984	-0.01911	-0.02463	0.0087	0.01216	0.02874	0.00368	8.65093e-06	0.01831
1799.8	0.01948	-0.02422	-0.01956	-0.01882	0.00383	0.02516	0.01839	-0.01006	-0.00562	0.02821
1801	0.02019	-0.0248	-0.01915	-0.01368	0.00194	0.03099	0.01351	-0.03058	-0.01359	0.03523
1802.2	0.02086	-0.02328	-0.01789	-0.01092	0.00492	0.03023	0.02017	-0.04173	-0.01343	0.02418
1803.3	0.01891	-0.01847	-0.01681	-0.01639	0.0159	0.01668	0.02967	-0.03857	-0.01347	0.00299
1804.5	0.01713	-0.01438	-0.01725	-0.02498	0.02375	-0.00147	0.03571	-0.02668	-0.01019	-0.0157
1805.7	0.01625	-0.01298	-0.01797	-0.02986	0.02801	-0.01009	0.04061	-0.01545	-0.00868	-0.02025
1806.8	0.01539	-0.01256	-0.01962	-0.03371	0.03019	-0.01552	0.04376	-0.00389	-0.00886	-0.016
1808	0.01457	-0.01331	-0.02175	-0.03761	0.03195	-0.01849	0.04454	0.01002	-0.01315	-0.00734

## Sheet: Proteins_DM FitLinear
Phenotype	Dry Mass	total Phe+AmideI
	pg	integral Area
HT29	459.777	0.9333
HT29	286.06	0.52912
HT29	447.951	0.54049
HT29	378.177	0.53973
HT29	341.935	0.63117
RKO	358.154	0.60823
RKO	406.864	0.50913
RKO	221.072	0.49811
RKO	296.566	0.56358
RKO	552.243	0.88787
T84	175.657	0.59894
T84	739.021	0.98084
T84	471.208	0.86531
T84	301.799	0.69228
T84	510.368	0.74211
